# Supplementary material for: Generation of SARS-CoV-2 escape mutations by monoclonal antibody therapy
Source: Nat Commun. 2023 Jun 7;14:3334. doi: 10.1038/s41467-023-37826-w (PMC10246534; doi:10.1038/s41467-023-37826-w)
Supplement: Supplementary file 2 — Supplementary data 1 [file 41467_2023_37826_MOESM2_ESM.csv]

strain	genbank_accession	date	pangolin_lineage	link
England/ALDP-2080D1A/2021|OU878535.1|2021-10-06	OU878535.1	2021-10-06	AY.46.5	https://www.ncbi.nlm.nih.gov/nuccore/OU878535.1
England/ALDP-208EAAC/2021|OU866580.1|2021-10-07	OU866580.1	2021-10-07	AY.4	https://www.ncbi.nlm.nih.gov/nuccore/OU866580.1
England/ALDP-285CDF1/2021|OV042977.1|2021-10-22	OV042977.1	2021-10-22	AY.4.2.2	https://www.ncbi.nlm.nih.gov/nuccore/OV042977.1
England/ALDP-2871BDE/2021|OU987052.1|2021-10-25	OU987052.1	2021-10-25	AY.43	https://www.ncbi.nlm.nih.gov/nuccore/OU987052.1
England/ALDP-2929002/2021|OU994386.1|2021-11-01	OU994386.1	2021-11-01	AY.4	https://www.ncbi.nlm.nih.gov/nuccore/OU994386.1
England/ALDP-2968429/2021|OV022206.1|2021-11-05	OV022206.1	2021-11-05	AY.4	https://www.ncbi.nlm.nih.gov/nuccore/OV022206.1
England/ALDP-296868D/2021|OV021228.1|2021-11-05	OV021228.1	2021-11-05	AY.4	https://www.ncbi.nlm.nih.gov/nuccore/OV021228.1
England/ALDP-2AD3B6F/2021|OV164949.1|2021-11-16	OV164949.1	2021-11-16	AY.4.2	https://www.ncbi.nlm.nih.gov/nuccore/OV164949.1
England/ALDP-2AF31A3/2021|OV203521.1|2021-11-16	OV203521.1	2021-11-16	AY.98	https://www.ncbi.nlm.nih.gov/nuccore/OV203521.1
England/ALDP-2B59438/2021|OV210950.1|2021-11-18	OV210950.1	2021-11-18	AY.4	https://www.ncbi.nlm.nih.gov/nuccore/OV210950.1
England/ALDP-2C001ED/2021|OV280844.1|2021-11-25	OV280844.1	2021-11-25	AY.4.2	https://www.ncbi.nlm.nih.gov/nuccore/OV280844.1
England/ALDP-2C231F3/2021|OV270672.1|2021-11-26	OV270672.1	2021-11-26	AY.4	https://www.ncbi.nlm.nih.gov/nuccore/OV270672.1
England/ALDP-2D152B4/2021|OV441987.1|2021-12-02	OV441987.1	2021-12-02	AY.4	https://www.ncbi.nlm.nih.gov/nuccore/OV441987.1
England/ALDP-2E2EFA1/2021|OV508085.1|2021-12-10	OV508085.1	2021-12-10	AY.4.2.1	https://www.ncbi.nlm.nih.gov/nuccore/OV508085.1
England/ALDP-2EA7465/2021|OV552362.1|2021-12-12	OV552362.1	2021-12-12	AY.4.2	https://www.ncbi.nlm.nih.gov/nuccore/OV552362.1
England/ALDP-2EAB7A4/2021|OV567079.1|2021-12-11	OV567079.1	2021-12-11	AY.4.8	https://www.ncbi.nlm.nih.gov/nuccore/OV567079.1
England/BRBR-1EB2998/2021|OU756956.1|2021-09-17	OU756956.1	2021-09-17	AY.4	https://www.ncbi.nlm.nih.gov/nuccore/OU756956.1
England/BRBR-27F82BD/2021|OU949035.1|2021-10-20	OU949035.1	2021-10-20	AY.4.2	https://www.ncbi.nlm.nih.gov/nuccore/OU949035.1
England/BRBR-2AA7496/2021|OV152562.1|2021-11-14	OV152562.1	2021-11-14	AY.4	https://www.ncbi.nlm.nih.gov/nuccore/OV152562.1
England/BRBR-2AF1A7D/2021|OV167755.1|2021-11-17	OV167755.1	2021-11-17	AY.4	https://www.ncbi.nlm.nih.gov/nuccore/OV167755.1
England/BRBR-2AF3E51/2021|OV176500.1|2021-11-17	OV176500.1	2021-11-17	AY.4	https://www.ncbi.nlm.nih.gov/nuccore/OV176500.1
England/BRBR-2BEF561/2021|OV252210.1|2021-11-24	OV252210.1	2021-11-24	AY.98	https://www.ncbi.nlm.nih.gov/nuccore/OV252210.1
England/BRBR-2C295E2/2021|OV281655.1|2021-11-27	OV281655.1	2021-11-27	AY.120	https://www.ncbi.nlm.nih.gov/nuccore/OV281655.1
England/BRBR-2C4022A/2021|OV277177.1|2021-11-26	OV277177.1	2021-11-26	AY.4	https://www.ncbi.nlm.nih.gov/nuccore/OV277177.1
England/BRBR-2CFF943/2021|OV417443.1|2021-12-03	OV417443.1	2021-12-03	AY.4	https://www.ncbi.nlm.nih.gov/nuccore/OV417443.1
England/DHSC-CYB3ZSH/2021|2021-12-27		2021-12-27	AY.43	https://www.ncbi.nlm.nih.gov/nuccore/
England/DHSC-CYB5KQS/2022|2022-01-04		2022-01-04	AY.4	https://www.ncbi.nlm.nih.gov/nuccore/
England/DHSC-CYBB3A8/2021|2021-12-28		2021-12-28	AY.4	https://www.ncbi.nlm.nih.gov/nuccore/
England/DHSC-CYBHBHY/2021|2021-12-24		2021-12-24	AY.5	https://www.ncbi.nlm.nih.gov/nuccore/
England/DHSC-CYBHIZS/2021|2021-12-28		2021-12-28	AY.4	https://www.ncbi.nlm.nih.gov/nuccore/
England/DHSC-CYBN9BQ/2022|2022-01-06		2022-01-06	AY.4	https://www.ncbi.nlm.nih.gov/nuccore/
England/DHSC-CYBQD57/2021|2021-12-26		2021-12-26	AY.4	https://www.ncbi.nlm.nih.gov/nuccore/
England/DHSC-CYBTJXJ/2022|2022-01-17		2022-01-17	AY.98	https://www.ncbi.nlm.nih.gov/nuccore/
England/DHSC-CYBUE7J/2021|2021-12-25		2021-12-25	AY.127	https://www.ncbi.nlm.nih.gov/nuccore/
England/DHSC-CYBWWPH/2021|2021-12-28		2021-12-28	AY.98	https://www.ncbi.nlm.nih.gov/nuccore/
England/DHSC-CYBYD8N/2022|2022-01-01		2022-01-01	AY.4	https://www.ncbi.nlm.nih.gov/nuccore/
England/DHSC-CYBYDEY/2021|2021-12-21		2021-12-21	AY.4.2.2	https://www.ncbi.nlm.nih.gov/nuccore/
England/DHSC-CYD4DJ8/2021|2021-12-29		2021-12-29	AY.4.2	https://www.ncbi.nlm.nih.gov/nuccore/
England/DHSC-CYDBDKA/2021|2021-12-21		2021-12-21	AY.4	https://www.ncbi.nlm.nih.gov/nuccore/
England/DHSC-CYDDEBB/2021|2021-12-19		2021-12-19	AY.122	https://www.ncbi.nlm.nih.gov/nuccore/
England/DHSC-CYDF69K/2021|2021-12-30		2021-12-30	AY.4	https://www.ncbi.nlm.nih.gov/nuccore/
England/DHSC-CYDGW54/2021|2021-12-20		2021-12-20	AY.4.2.5	https://www.ncbi.nlm.nih.gov/nuccore/
England/DHSC-CYDICJE/2021|2021-12-23		2021-12-23	AY.5	https://www.ncbi.nlm.nih.gov/nuccore/
England/DHSC-CYDJPQS/2021|2021-12-27		2021-12-27	AY.4	https://www.ncbi.nlm.nih.gov/nuccore/
England/DHSC-CYDKONJ/2021|2021-12-25		2021-12-25	AY.4	https://www.ncbi.nlm.nih.gov/nuccore/
England/DHSC-CYDKZXE/2021|2021-12-22		2021-12-22	AY.4.2	https://www.ncbi.nlm.nih.gov/nuccore/
England/DHSC-CYDMP5Z/2022|2022-01-10		2022-01-10	AY.4	https://www.ncbi.nlm.nih.gov/nuccore/
England/DHSC-CYDQ1F3/2021|2021-12-27		2021-12-27	AY.98	https://www.ncbi.nlm.nih.gov/nuccore/
England/DHSC-CYDYRIN/2021|2021-12-23		2021-12-23	AY.4.2	https://www.ncbi.nlm.nih.gov/nuccore/
England/DHSC-CYDZQNO/2021|2021-12-24		2021-12-24	AY.43	https://www.ncbi.nlm.nih.gov/nuccore/
England/DHSC-CYN1XG1/2021|2021-12-23		2021-12-23	AY.4.2.2	https://www.ncbi.nlm.nih.gov/nuccore/
England/DHSC-CYN3BIU/2021|2021-12-29		2021-12-29	AY.4.2	https://www.ncbi.nlm.nih.gov/nuccore/
England/DHSC-CYN69WP/2021|2021-12-21		2021-12-21	AY.4	https://www.ncbi.nlm.nih.gov/nuccore/
England/DHSC-CYN7AJP/2021|2021-12-22		2021-12-22	AY.4	https://www.ncbi.nlm.nih.gov/nuccore/
England/DHSC-CYN7GIG/2021|2021-12-31		2021-12-31	AY.4.2	https://www.ncbi.nlm.nih.gov/nuccore/
England/DHSC-CYN9PMO/2021|2021-12-21		2021-12-21	AY.5	https://www.ncbi.nlm.nih.gov/nuccore/
England/DHSC-CYNDJGZ/2021|2021-12-27		2021-12-27	AY.5	https://www.ncbi.nlm.nih.gov/nuccore/
England/DHSC-CYNEQTT/2021|2021-12-14		2021-12-14	AY.4	https://www.ncbi.nlm.nih.gov/nuccore/
England/DHSC-CYNGBHC/2022|2022-01-13		2022-01-13	AY.109	https://www.ncbi.nlm.nih.gov/nuccore/
England/DHSC-CYNGERS/2022|2022-01-06		2022-01-06	AY.4	https://www.ncbi.nlm.nih.gov/nuccore/
England/DHSC-CYNJXWE/2021|2021-12-23		2021-12-23	AY.4.2.2	https://www.ncbi.nlm.nih.gov/nuccore/
England/DHSC-CYNKTWR/2021|2021-12-26		2021-12-26	AY.34.1	https://www.ncbi.nlm.nih.gov/nuccore/
England/DHSC-CYNOZ5D/2021|2021-12-19		2021-12-19	AY.98	https://www.ncbi.nlm.nih.gov/nuccore/
England/DHSC-CYNRBWY/2021|2021-12-27		2021-12-27	AY.4	https://www.ncbi.nlm.nih.gov/nuccore/
England/DHSC-CYNRSCH/2021|2021-12-28		2021-12-28	AY.4.2	https://www.ncbi.nlm.nih.gov/nuccore/
England/DHSC-CYNS6QM/2021|2021-12-20		2021-12-20	AY.120	https://www.ncbi.nlm.nih.gov/nuccore/
England/DHSC-CYNSMPY/2021|2021-12-22		2021-12-22	AY.34.1	https://www.ncbi.nlm.nih.gov/nuccore/
England/DHSC-CYNUIC6/2021|2021-12-30		2021-12-30	AY.4	https://www.ncbi.nlm.nih.gov/nuccore/
England/DHSC-CYNY3BZ/2021|2021-12-18		2021-12-18	AY.4	https://www.ncbi.nlm.nih.gov/nuccore/
England/DHSC-CYNY4A8/2022|2022-01-02		2022-01-02	AY.4	https://www.ncbi.nlm.nih.gov/nuccore/
England/DHSC-CYNY6P4/2021|2021-12-18		2021-12-18	AY.43	https://www.ncbi.nlm.nih.gov/nuccore/
England/DHSC-CYY1CSS/2021|2021-12-24		2021-12-24	AY.4	https://www.ncbi.nlm.nih.gov/nuccore/
England/DHSC-CYY65X6/2021|2021-12-20		2021-12-20	AY.34.1	https://www.ncbi.nlm.nih.gov/nuccore/
England/DHSC-CYY8FWA/2022|2022-01-02		2022-01-02	AY.4	https://www.ncbi.nlm.nih.gov/nuccore/
England/DHSC-CYYB15J/2021|2021-12-25		2021-12-25	AY.4	https://www.ncbi.nlm.nih.gov/nuccore/
England/DHSC-CYYDKAU/2021|2021-12-26		2021-12-26	AY.4	https://www.ncbi.nlm.nih.gov/nuccore/
England/DHSC-CYYGP5R/2021|2021-12-18		2021-12-18	AY.98	https://www.ncbi.nlm.nih.gov/nuccore/
England/DHSC-CYYH9YH/2021|2021-12-27		2021-12-27	AY.4	https://www.ncbi.nlm.nih.gov/nuccore/
England/DHSC-CYYJ7D9/2021|2021-12-24		2021-12-24	AY.4	https://www.ncbi.nlm.nih.gov/nuccore/
England/DHSC-CYYKNQN/2021|2021-12-28		2021-12-28	AY.4.2	https://www.ncbi.nlm.nih.gov/nuccore/
England/DHSC-CYYO7EG/2021|2021-12-02		2021-12-02	AY.4	https://www.ncbi.nlm.nih.gov/nuccore/
England/DHSC-CYYPZW4/2021|2021-12-21		2021-12-21	AY.34.1	https://www.ncbi.nlm.nih.gov/nuccore/
England/DHSC-CYYSX4D/2021|2021-12-26		2021-12-26	AY.4.8	https://www.ncbi.nlm.nih.gov/nuccore/
England/DHSC-CYYUDUD/2021|2021-12-20		2021-12-20	AY.4.2.1	https://www.ncbi.nlm.nih.gov/nuccore/
England/DHSC-CYYUTJK/2021|2021-12-24		2021-12-24	AY.4.2.2	https://www.ncbi.nlm.nih.gov/nuccore/
England/HSLL-2BCD147/2021|OV257206.1|2021-11-24	OV257206.1	2021-11-24	AY.4	https://www.ncbi.nlm.nih.gov/nuccore/OV257206.1
England/LOND-1290B5A/2021|2021-10-05		2021-10-05	AY.4	https://www.ncbi.nlm.nih.gov/nuccore/
England/LOND-1290D90/2021|2021-10-12		2021-10-12	AY.4	https://www.ncbi.nlm.nih.gov/nuccore/
England/LOND-1290EAC/2021|2021-10-17		2021-10-17	AY.4	https://www.ncbi.nlm.nih.gov/nuccore/
England/LOND-12913F7/2021|2021-11-22		2021-11-22	AY.4.2.1	https://www.ncbi.nlm.nih.gov/nuccore/
England/LOND-129154C/2021|2021-11-27		2021-11-27	AY.98	https://www.ncbi.nlm.nih.gov/nuccore/
England/LOND-12916B2/2021|2021-11-27		2021-11-27	AY.5	https://www.ncbi.nlm.nih.gov/nuccore/
England/LOND-1291746/2021|2021-12-01		2021-12-01	AY.4	https://www.ncbi.nlm.nih.gov/nuccore/
England/LOND-1291791/2021|2021-12-02		2021-12-02	AY.111	https://www.ncbi.nlm.nih.gov/nuccore/
England/LOND-12917BF/2021|2021-12-03		2021-12-03	AY.4	https://www.ncbi.nlm.nih.gov/nuccore/
England/LOND-1291825/2021|2021-12-06		2021-12-06	AY.4	https://www.ncbi.nlm.nih.gov/nuccore/
England/LOND-12918F8/2021|2021-12-06		2021-12-06	AY.36.1	https://www.ncbi.nlm.nih.gov/nuccore/
England/LOND-129195F/2021|2021-12-07		2021-12-07	AY.4.2	https://www.ncbi.nlm.nih.gov/nuccore/
England/LOND-1291A4D/2021|2021-12-01		2021-12-01	AY.4	https://www.ncbi.nlm.nih.gov/nuccore/
England/LOND-1291B4A/2021|2021-12-10		2021-12-10	AY.4	https://www.ncbi.nlm.nih.gov/nuccore/
England/LOND-1291BA4/2021|2021-12-11		2021-12-11	AY.43	https://www.ncbi.nlm.nih.gov/nuccore/
England/LOND-1291BB3/2021|2021-12-11		2021-12-11	AY.4	https://www.ncbi.nlm.nih.gov/nuccore/
England/LOND-1291DBD/2021|2021-12-13		2021-12-13	AY.4	https://www.ncbi.nlm.nih.gov/nuccore/
England/LOND-129254B/2022|2022-01-02		2022-01-02	AY.4	https://www.ncbi.nlm.nih.gov/nuccore/
England/LOND-1354C6D/2021|OV316935.1|2021-11-10	OV316935.1	2021-11-10	AY.4	https://www.ncbi.nlm.nih.gov/nuccore/OV316935.1
England/LOND-1354DD3/2021|OV194049.1|2021-11-09	OV194049.1	2021-11-09	AY.4	https://www.ncbi.nlm.nih.gov/nuccore/OV194049.1
England/LOND-1355015/2021|OV193047.1|2021-11-10	OV193047.1	2021-11-10	AY.98.1	https://www.ncbi.nlm.nih.gov/nuccore/OV193047.1
England/LOND-1355121/2021|OV192795.1|2021-11-12	OV192795.1	2021-11-12	AY.4.2	https://www.ncbi.nlm.nih.gov/nuccore/OV192795.1
England/LOND-1355516/2021|OV197430.1|2021-11-10	OV197430.1	2021-11-10	AY.4	https://www.ncbi.nlm.nih.gov/nuccore/OV197430.1
England/LOND-1355552/2021|OV194525.1|2021-11-10	OV194525.1	2021-11-10	AY.4	https://www.ncbi.nlm.nih.gov/nuccore/OV194525.1
England/LOND-135577A/2021|OV199113.1|2021-11-07	OV199113.1	2021-11-07	AY.4.2.2	https://www.ncbi.nlm.nih.gov/nuccore/OV199113.1
England/LOND-1355798/2021|OV193609.1|2021-11-10	OV193609.1	2021-11-10	AY.4.2.2	https://www.ncbi.nlm.nih.gov/nuccore/OV193609.1
England/LOND-13557B6/2021|OV195843.1|2021-11-12	OV195843.1	2021-11-12	AY.4	https://www.ncbi.nlm.nih.gov/nuccore/OV195843.1
England/LOND-1355C4E/2021|OV198326.1|2021-11-11	OV198326.1	2021-11-11	AY.4.2	https://www.ncbi.nlm.nih.gov/nuccore/OV198326.1
England/LOND-13572E0/2021|OV309351.1|2021-10-06	OV309351.1	2021-10-06	AY.4	https://www.ncbi.nlm.nih.gov/nuccore/OV309351.1
England/LOND-1357A7F/2021|OV317377.1|2021-11-21	OV317377.1	2021-11-21	AY.46.5	https://www.ncbi.nlm.nih.gov/nuccore/OV317377.1
England/LOND-13586F2/2021|OV311039.1|2021-11-20	OV311039.1	2021-11-20	AY.4	https://www.ncbi.nlm.nih.gov/nuccore/OV311039.1
England/LOND-1358C1E/2021|OW110195.1|2021-11-26	OW110195.1	2021-11-26	AY.4	https://www.ncbi.nlm.nih.gov/nuccore/OW110195.1
England/LOND-135959A/2021|OV318620.1|2021-11-20	OV318620.1	2021-11-20	AY.4	https://www.ncbi.nlm.nih.gov/nuccore/OV318620.1
England/LOND-13595E5/2021|OV308508.1|2021-11-18	OV308508.1	2021-11-18	AY.4.2	https://www.ncbi.nlm.nih.gov/nuccore/OV308508.1
England/LOND-1359600/2021|OV319051.1|2021-11-21	OV319051.1	2021-11-21	AY.4.2.1	https://www.ncbi.nlm.nih.gov/nuccore/OV319051.1
England/LOND-135961F/2021|OV317035.1|2021-11-22	OV317035.1	2021-11-22	AY.4.2.1	https://www.ncbi.nlm.nih.gov/nuccore/OV317035.1
England/LOND-13597A3/2021|2021-11-21		2021-11-21	AY.4	https://www.ncbi.nlm.nih.gov/nuccore/
England/LOND-13597D0/2021|OV319919.1|2021-11-19	OV319919.1	2021-11-19	AY.98	https://www.ncbi.nlm.nih.gov/nuccore/OV319919.1
England/LOND-1359828/2021|OV312134.1|2021-11-22	OV312134.1	2021-11-22	AY.4	https://www.ncbi.nlm.nih.gov/nuccore/OV312134.1
England/LOND-1359916/2021|OV308333.1|2021-11-19	OV308333.1	2021-11-19	AY.4.2.1	https://www.ncbi.nlm.nih.gov/nuccore/OV308333.1
England/LOND-1359A31/2021|OV317647.1|2021-11-22	OV317647.1	2021-11-22	AY.4	https://www.ncbi.nlm.nih.gov/nuccore/OV317647.1
England/LOND-1359A40/2021|OV320957.1|2021-11-22	OV320957.1	2021-11-22	AY.4	https://www.ncbi.nlm.nih.gov/nuccore/OV320957.1
England/LOND-1359A8C/2021|OV320634.1|2021-11-23	OV320634.1	2021-11-23	AY.4.2.1	https://www.ncbi.nlm.nih.gov/nuccore/OV320634.1
England/LOND-1359AAA/2021|OV318906.1|2021-11-22	OV318906.1	2021-11-22	AY.4	https://www.ncbi.nlm.nih.gov/nuccore/OV318906.1
England/LOND-1359AC8/2021|OV314047.1|2021-11-20	OV314047.1	2021-11-20	AY.4.2.2	https://www.ncbi.nlm.nih.gov/nuccore/OV314047.1
England/LOND-1359B2F/2021|OV306297.1|2021-11-20	OV306297.1	2021-11-20	AY.4	https://www.ncbi.nlm.nih.gov/nuccore/OV306297.1
England/LOND-1359BB6/2021|OV315649.1|2021-11-24	OV315649.1	2021-11-24	AY.4.2	https://www.ncbi.nlm.nih.gov/nuccore/OV315649.1
England/LOND-1359BC5/2021|OV318320.1|2021-11-24	OV318320.1	2021-11-24	AY.4.2	https://www.ncbi.nlm.nih.gov/nuccore/OV318320.1
England/LOND-1359C3B/2021|OV317329.1|2021-11-22	OV317329.1	2021-11-22	AY.4	https://www.ncbi.nlm.nih.gov/nuccore/OV317329.1
England/LOND-1359CD1/2021|OV317992.1|2021-11-24	OV317992.1	2021-11-24	AY.46.5	https://www.ncbi.nlm.nih.gov/nuccore/OV317992.1
England/LOND-1359D74/2021|OV307759.1|2021-11-25	OV307759.1	2021-11-25	AY.4	https://www.ncbi.nlm.nih.gov/nuccore/OV307759.1
England/LOND-1359E9F/2021|OV321181.1|2021-11-25	OV321181.1	2021-11-25	AY.4	https://www.ncbi.nlm.nih.gov/nuccore/OV321181.1
England/LOND-1359EBD/2021|OV320521.1|2021-11-26	OV320521.1	2021-11-26	AY.127	https://www.ncbi.nlm.nih.gov/nuccore/OV320521.1
England/LOND-1359F50/2021|OV314005.1|2021-11-26	OV314005.1	2021-11-26	AY.34	https://www.ncbi.nlm.nih.gov/nuccore/OV314005.1
England/LOND-1359FF6/2021|OV452139.1|2021-11-26	OV452139.1	2021-11-26	AY.98	https://www.ncbi.nlm.nih.gov/nuccore/OV452139.1
England/LOND-135A168/2021|OV311380.1|2021-11-27	OV311380.1	2021-11-27	AY.4.2	https://www.ncbi.nlm.nih.gov/nuccore/OV311380.1
England/LOND-135A353/2021|OW110199.1|2021-11-25	OW110199.1	2021-11-25	AY.98	https://www.ncbi.nlm.nih.gov/nuccore/OW110199.1
England/LOND-135A46F/2021|OW108036.1|2021-12-03	OW108036.1	2021-12-03	AY.98	https://www.ncbi.nlm.nih.gov/nuccore/OW108036.1
England/LOND-135A511/2021|OW101595.1|2021-11-30	OW101595.1	2021-11-30	AY.4	https://www.ncbi.nlm.nih.gov/nuccore/OW101595.1
England/LOND-135A520/2021|OW093644.1|2021-11-30	OW093644.1	2021-11-30	AY.4.2	https://www.ncbi.nlm.nih.gov/nuccore/OW093644.1
England/LOND-135A56C/2021|OW103937.1|2021-11-29	OW103937.1	2021-11-29	AY.4	https://www.ncbi.nlm.nih.gov/nuccore/OW103937.1
England/LOND-135A599/2021|OW110072.1|2021-12-01	OW110072.1	2021-12-01	AY.4.2	https://www.ncbi.nlm.nih.gov/nuccore/OW110072.1
England/LOND-135A5B7/2021|OW097172.1|2021-11-30	OW097172.1	2021-11-30	AY.4.2	https://www.ncbi.nlm.nih.gov/nuccore/OW097172.1
England/LOND-135A61E/2021|OW466097.1|2021-11-30	OW466097.1	2021-11-30	AY.4.2.2	https://www.ncbi.nlm.nih.gov/nuccore/OW466097.1
England/LOND-135A669/2021|OW110075.1|2021-11-30	OW110075.1	2021-11-30	AY.4.2	https://www.ncbi.nlm.nih.gov/nuccore/OW110075.1
England/LOND-135A6C3/2021|OW108050.1|2021-12-01	OW108050.1	2021-12-01	AY.111	https://www.ncbi.nlm.nih.gov/nuccore/OW108050.1
England/LOND-135A739/2021|OW105871.1|2021-12-01	OW105871.1	2021-12-01	AY.98	https://www.ncbi.nlm.nih.gov/nuccore/OW105871.1
England/LOND-135A766/2021|OW110989.1|2021-11-30	OW110989.1	2021-11-30	AY.4	https://www.ncbi.nlm.nih.gov/nuccore/OW110989.1
England/LOND-135A775/2021|OW110503.1|2021-11-30	OW110503.1	2021-11-30	AY.4	https://www.ncbi.nlm.nih.gov/nuccore/OW110503.1
England/LOND-135A793/2021|OW110966.1|2021-11-29	OW110966.1	2021-11-29	AY.4.2.1	https://www.ncbi.nlm.nih.gov/nuccore/OW110966.1
England/LOND-135A7B1/2021|OW093864.1|2021-11-30	OW093864.1	2021-11-30	AY.4.2.1	https://www.ncbi.nlm.nih.gov/nuccore/OW093864.1
England/LOND-135A7C0/2021|OW099584.1|2021-11-30	OW099584.1	2021-11-30	AY.4	https://www.ncbi.nlm.nih.gov/nuccore/OW099584.1
England/LOND-135A7DF/2021|OW105465.1|2021-11-30	OW105465.1	2021-11-30	AY.120	https://www.ncbi.nlm.nih.gov/nuccore/OW105465.1
England/LOND-135A845/2021|OW100040.1|2021-12-01	OW100040.1	2021-12-01	AY.3	https://www.ncbi.nlm.nih.gov/nuccore/OW100040.1
England/LOND-135A960/2021|OW094203.1|2021-12-01	OW094203.1	2021-12-01	AY.46.5	https://www.ncbi.nlm.nih.gov/nuccore/OW094203.1
England/LOND-135AAD6/2021|OW103369.1|2021-12-01	OW103369.1	2021-12-01	AY.4.2.1	https://www.ncbi.nlm.nih.gov/nuccore/OW103369.1
England/LOND-135AC67/2021|OW110148.1|2021-12-01	OW110148.1	2021-12-01	AY.119	https://www.ncbi.nlm.nih.gov/nuccore/OW110148.1
England/LOND-135ACA3/2021|OW094871.1|2021-12-02	OW094871.1	2021-12-02	AY.4.2	https://www.ncbi.nlm.nih.gov/nuccore/OW094871.1
England/LOND-135ACEF/2021|OW104892.1|2021-11-30	OW104892.1	2021-11-30	AY.43	https://www.ncbi.nlm.nih.gov/nuccore/OW104892.1
England/LOND-135ADFB/2021|OW110411.1|2021-12-03	OW110411.1	2021-12-03	AY.98	https://www.ncbi.nlm.nih.gov/nuccore/OW110411.1
England/LOND-135B03D/2021|OW093582.1|2021-11-30	OW093582.1	2021-11-30	AY.4	https://www.ncbi.nlm.nih.gov/nuccore/OW093582.1
England/LOND-135B0D3/2021|OW103807.1|2021-12-04	OW103807.1	2021-12-04	AY.98	https://www.ncbi.nlm.nih.gov/nuccore/OW103807.1
England/LOND-135B158/2021|OW110163.1|2021-11-30	OW110163.1	2021-11-30	AY.4.2	https://www.ncbi.nlm.nih.gov/nuccore/OW110163.1
England/LOND-135B1A3/2021|OW110192.1|2021-12-01	OW110192.1	2021-12-01	AY.4.2	https://www.ncbi.nlm.nih.gov/nuccore/OW110192.1
England/LOND-135B1C1/2021|OW103902.1|2021-12-01	OW103902.1	2021-12-01	AY.4	https://www.ncbi.nlm.nih.gov/nuccore/OW103902.1
England/LOND-135B237/2021|OW110534.1|2021-12-01	OW110534.1	2021-12-01	AY.98	https://www.ncbi.nlm.nih.gov/nuccore/OW110534.1
England/LOND-135B3DA/2021|OW110197.1|2021-12-02	OW110197.1	2021-12-02	AY.4	https://www.ncbi.nlm.nih.gov/nuccore/OW110197.1
England/LOND-135B71A/2021|OW095058.1|2021-12-02	OW095058.1	2021-12-02	AY.4.2	https://www.ncbi.nlm.nih.gov/nuccore/OW095058.1
England/LOND-135B7CF/2021|OW110142.1|2021-12-01	OW110142.1	2021-12-01	AY.4.2	https://www.ncbi.nlm.nih.gov/nuccore/OW110142.1
England/LOND-135B7FC/2021|OW102695.1|2021-11-30	OW102695.1	2021-11-30	AY.4	https://www.ncbi.nlm.nih.gov/nuccore/OW102695.1
England/LOND-135B914/2021|OW102725.1|2021-11-28	OW102725.1	2021-11-28	AY.4	https://www.ncbi.nlm.nih.gov/nuccore/OW102725.1
England/LOND-135BA4E/2021|OW110117.1|2021-12-02	OW110117.1	2021-12-02	AY.4	https://www.ncbi.nlm.nih.gov/nuccore/OW110117.1
England/LOND-135BAF3/2021|OW109314.1|2021-12-02	OW109314.1	2021-12-02	AY.4	https://www.ncbi.nlm.nih.gov/nuccore/OW109314.1
England/LOND-135BC75/2021|OW110104.1|2021-12-02	OW110104.1	2021-12-02	AY.111	https://www.ncbi.nlm.nih.gov/nuccore/OW110104.1
England/LOND-135BD81/2021|OW109802.1|2021-12-02	OW109802.1	2021-12-02	AY.4.2	https://www.ncbi.nlm.nih.gov/nuccore/OW109802.1
England/LOND-135BDBE/2021|OW104930.1|2021-12-02	OW104930.1	2021-12-02	AY.4.2	https://www.ncbi.nlm.nih.gov/nuccore/OW104930.1
England/LOND-135D36F/2021|OW110092.1|2021-11-23	OW110092.1	2021-11-23	AY.4.9	https://www.ncbi.nlm.nih.gov/nuccore/OW110092.1
England/LOND-136FB08/2021|OV080488.1|2021-11-05	OV080488.1	2021-11-05	AY.46.4	https://www.ncbi.nlm.nih.gov/nuccore/OV080488.1
England/LOND-136FB53/2021|OV086359.1|2021-11-03	OV086359.1	2021-11-03	AY.111	https://www.ncbi.nlm.nih.gov/nuccore/OV086359.1
England/LOND-136FD4E/2021|OV087208.1|2021-11-05	OV087208.1	2021-11-05	AY.4	https://www.ncbi.nlm.nih.gov/nuccore/OV087208.1
England/LOND-136FD5D/2021|OV065155.1|2021-11-05	OV065155.1	2021-11-05	AY.4	https://www.ncbi.nlm.nih.gov/nuccore/OV065155.1
England/LOND-137031B/2021|OV083598.1|2021-11-04	OV083598.1	2021-11-04	AY.4.2	https://www.ncbi.nlm.nih.gov/nuccore/OV083598.1
England/LOND-1370524/2021|OV031431.1|2021-11-04	OV031431.1	2021-11-04	AY.4	https://www.ncbi.nlm.nih.gov/nuccore/OV031431.1
England/LOND-1370603/2021|OV089915.1|2021-11-05	OV089915.1	2021-11-05	AY.4.2	https://www.ncbi.nlm.nih.gov/nuccore/OV089915.1
England/LOND-137065E/2021|OU997028.1|2021-11-03	OU997028.1	2021-11-03	AY.43	https://www.ncbi.nlm.nih.gov/nuccore/OU997028.1
England/LOND-13706B8/2021|OV086016.1|2021-11-02	OV086016.1	2021-11-02	AY.4	https://www.ncbi.nlm.nih.gov/nuccore/OV086016.1
England/LOND-137090A/2021|OV087180.1|2021-11-05	OV087180.1	2021-11-05	AY.4	https://www.ncbi.nlm.nih.gov/nuccore/OV087180.1
England/LOND-YYBF63R/2022|OX078991.1|2022-01-27	OX078991.1	2022-01-27	AY.4.2.3	https://www.ncbi.nlm.nih.gov/nuccore/OX078991.1
England/LOND-YYBF64N/2022|OX085568.1|2022-02-15	OX085568.1	2022-02-15	AY.4.2.3	https://www.ncbi.nlm.nih.gov/nuccore/OX085568.1
England/LOND-YYBF6IC/2022|OX071914.1|2022-01-22	OX071914.1	2022-01-22	AY.4.2.3	https://www.ncbi.nlm.nih.gov/nuccore/OX071914.1
England/LOND-YYBF6ZE/2022|OX073249.1|2022-02-03	OX073249.1	2022-02-03	AY.4.2.3	https://www.ncbi.nlm.nih.gov/nuccore/OX073249.1
England/PHEP-YYNUK9Q/2021|2021-12-08		2021-12-08	B.1.617.2	https://www.ncbi.nlm.nih.gov/nuccore/
England/PHEP-YYNUKPU/2021|2021-12-08		2021-12-08	AY.4	https://www.ncbi.nlm.nih.gov/nuccore/
England/PHEP-YYNUM7T/2021|2021-12-08		2021-12-08	AY.5	https://www.ncbi.nlm.nih.gov/nuccore/
England/PHEP-YYNUMDG/2021|2021-12-08		2021-12-08	AY.46.5	https://www.ncbi.nlm.nih.gov/nuccore/
England/PHEP-YYNUMGY/2021|2021-12-08		2021-12-08	AY.4	https://www.ncbi.nlm.nih.gov/nuccore/
England/PHEP-YYNUNUQ/2021|2021-12-08		2021-12-08	B.1.617.2	https://www.ncbi.nlm.nih.gov/nuccore/
England/PHEP-YYNUP1F/2021|2021-12-09		2021-12-09	AY.104	https://www.ncbi.nlm.nih.gov/nuccore/
England/PHEP-YYNUP8H/2021|2021-12-07		2021-12-07	AY.4.2.2	https://www.ncbi.nlm.nih.gov/nuccore/
England/PHEP-YYNUP9M/2021|2021-12-08		2021-12-08	AY.122	https://www.ncbi.nlm.nih.gov/nuccore/
England/PHEP-YYNUPC1/2021|2021-12-08		2021-12-08	AY.83	https://www.ncbi.nlm.nih.gov/nuccore/
England/PHEP-YYNUPYK/2021|2021-12-08		2021-12-08	AY.43	https://www.ncbi.nlm.nih.gov/nuccore/
England/PHEP-YYNUQNF/2021|2021-12-08		2021-12-08	B.1.617.2	https://www.ncbi.nlm.nih.gov/nuccore/
England/PHEP-YYNUS3Q/2021|2021-12-09		2021-12-09	B.1.617.2	https://www.ncbi.nlm.nih.gov/nuccore/
England/PHEP-YYNUS4C/2021|2021-12-09		2021-12-09	B.1.617.2	https://www.ncbi.nlm.nih.gov/nuccore/
England/PHEP-YYNUYH6/2021|2021-12-04		2021-12-04	AY.43	https://www.ncbi.nlm.nih.gov/nuccore/
England/PHEP-YYNUZJQ/2021|2021-12-05		2021-12-05	B.1.617.2	https://www.ncbi.nlm.nih.gov/nuccore/
England/PHEP-YYNW6AG/2021|2021-12-11		2021-12-11	AY.98	https://www.ncbi.nlm.nih.gov/nuccore/
England/PHEP-YYNW6OS/2021|2021-12-13		2021-12-13	AY.98	https://www.ncbi.nlm.nih.gov/nuccore/
England/PHEP-YYNW9Z8/2021|2021-12-08		2021-12-08	AY.83	https://www.ncbi.nlm.nih.gov/nuccore/
England/PHEP-YYNWA4E/2021|2021-12-14		2021-12-14	AY.4.2.2	https://www.ncbi.nlm.nih.gov/nuccore/
England/PHEP-YYNWBH5/2021|2021-12-07		2021-12-07	B.1.617.2	https://www.ncbi.nlm.nih.gov/nuccore/
England/PHEP-YYNWDEN/2021|2021-12-08		2021-12-08	AY.5	https://www.ncbi.nlm.nih.gov/nuccore/
England/PHEP-YYNWH8M/2021|2021-12-12		2021-12-12	B.1.617.2	https://www.ncbi.nlm.nih.gov/nuccore/
England/PHEP-YYNWHWO/2021|2021-12-12		2021-12-12	AY.4.2.2	https://www.ncbi.nlm.nih.gov/nuccore/
England/PHEP-YYNWI5J/2021|2021-12-07		2021-12-07	AY.100	https://www.ncbi.nlm.nih.gov/nuccore/
England/PHEP-YYNWJBK/2021|2021-12-07		2021-12-07	B.1.617.2	https://www.ncbi.nlm.nih.gov/nuccore/
England/PHEP-YYNWJDG/2021|2021-12-06		2021-12-06	B.1.617.2	https://www.ncbi.nlm.nih.gov/nuccore/
England/PHEP-YYNWJGY/2021|2021-12-07		2021-12-07	AY.43	https://www.ncbi.nlm.nih.gov/nuccore/
England/PHEP-YYNWMT8/2021|2021-12-07		2021-12-07	AY.39	https://www.ncbi.nlm.nih.gov/nuccore/
England/PHEP-YYNWMWB/2021|2021-12-06		2021-12-06	B.1.617.2	https://www.ncbi.nlm.nih.gov/nuccore/
England/PHEP-YYNWRC3/2021|2021-12-10		2021-12-10	AY.98	https://www.ncbi.nlm.nih.gov/nuccore/
England/PHEP-YYNWRHA/2021|2021-12-09		2021-12-09	B.1.617.2	https://www.ncbi.nlm.nih.gov/nuccore/
England/PHEP-YYNWRUK/2021|2021-12-08		2021-12-08	B.1.617.2	https://www.ncbi.nlm.nih.gov/nuccore/
England/PHEP-YYNWUT9/2021|2021-12-06		2021-12-06	AY.5	https://www.ncbi.nlm.nih.gov/nuccore/
England/PHEP-YYNX1A7/2021|2021-12-02		2021-12-02	B.1.617.2	https://www.ncbi.nlm.nih.gov/nuccore/
England/PHEP-YYNX5KT/2021|2021-12-01		2021-12-01	AY.98	https://www.ncbi.nlm.nih.gov/nuccore/
England/PHEP-YYNX5MX/2021|2021-11-30		2021-11-30	B.1.617.2	https://www.ncbi.nlm.nih.gov/nuccore/
England/PHEP-YYNX8WO/2021|2021-11-29		2021-11-29	AY.109	https://www.ncbi.nlm.nih.gov/nuccore/
England/PHEP-YYNXBHG/2021|2021-11-29		2021-11-29	AY.4.2.2	https://www.ncbi.nlm.nih.gov/nuccore/
England/PHEP-YYNXD96/2021|2021-12-04		2021-12-04	AY.4	https://www.ncbi.nlm.nih.gov/nuccore/
England/PHEP-YYNXE77/2021|2021-11-24		2021-11-24	B.1.617.2	https://www.ncbi.nlm.nih.gov/nuccore/
England/PHEP-YYNXEOZ/2021|2021-11-28		2021-11-28	AY.77	https://www.ncbi.nlm.nih.gov/nuccore/
England/PHEP-YYNXEX4/2021|2021-11-28		2021-11-28	AY.126	https://www.ncbi.nlm.nih.gov/nuccore/
England/PHEP-YYNXF9H/2021|2021-12-01		2021-12-01	AY.46.5	https://www.ncbi.nlm.nih.gov/nuccore/
England/PHEP-YYNXFNZ/2021|2021-12-01		2021-12-01	B.1.617.2	https://www.ncbi.nlm.nih.gov/nuccore/
England/PHEP-YYNXGAJ/2021|2021-12-01		2021-12-01	B.1.617.2	https://www.ncbi.nlm.nih.gov/nuccore/
England/PHEP-YYNXGUU/2021|2021-11-30		2021-11-30	AY.4.2.2	https://www.ncbi.nlm.nih.gov/nuccore/
England/PHEP-YYNXIMI/2021|2021-12-03		2021-12-03	AY.120	https://www.ncbi.nlm.nih.gov/nuccore/
England/PHEP-YYNXJ8J/2021|2021-11-29		2021-11-29	AY.5	https://www.ncbi.nlm.nih.gov/nuccore/
England/PHEP-YYNXJC9/2021|2021-11-28		2021-11-28	B.1.617.2	https://www.ncbi.nlm.nih.gov/nuccore/
England/PHEP-YYNXK4B/2021|2021-12-04		2021-12-04	AY.98	https://www.ncbi.nlm.nih.gov/nuccore/
England/PHEP-YYNXMFM/2021|2021-12-03		2021-12-03	B.1.617.2	https://www.ncbi.nlm.nih.gov/nuccore/
England/PHEP-YYNXWHU/2021|2021-12-01		2021-12-01	AY.39	https://www.ncbi.nlm.nih.gov/nuccore/
England/PHEP-YYNY1UF/2021|2021-11-04		2021-11-04	AY.126	https://www.ncbi.nlm.nih.gov/nuccore/
England/PHEP-YYNY7N7/2021|2021-11-11		2021-11-11	AY.4	https://www.ncbi.nlm.nih.gov/nuccore/
England/PHEP-YYNYD7Y/2021|2021-11-12		2021-11-12	B.1.617.2	https://www.ncbi.nlm.nih.gov/nuccore/
England/PHEP-YYNYJ88/2021|2021-11-12		2021-11-12	B.1.617.2	https://www.ncbi.nlm.nih.gov/nuccore/
England/PHEP-YYNYMC5/2021|2021-11-11		2021-11-11	AY.4.2.1	https://www.ncbi.nlm.nih.gov/nuccore/
England/PHEP-YYNYMDP/2021|2021-11-11		2021-11-11	AY.4	https://www.ncbi.nlm.nih.gov/nuccore/
England/PHEP-YYNYMED/2021|2021-11-11		2021-11-11	AY.4.2.1	https://www.ncbi.nlm.nih.gov/nuccore/
England/PHEP-YYNYQZB/2021|2021-11-12		2021-11-12	B.1.617.2	https://www.ncbi.nlm.nih.gov/nuccore/
England/PHEP-YYNYRCN/2021|2021-11-12		2021-11-12	AY.98	https://www.ncbi.nlm.nih.gov/nuccore/
England/PHEP-YYNYRDW/2021|2021-11-12		2021-11-12	AY.100	https://www.ncbi.nlm.nih.gov/nuccore/
England/PHEP-YYNYRY4/2021|2021-11-11		2021-11-11	AY.4	https://www.ncbi.nlm.nih.gov/nuccore/
England/PHEP-YYNYS1D/2021|2021-11-11		2021-11-11	AY.4	https://www.ncbi.nlm.nih.gov/nuccore/
England/PHEP-YYNYWMW/2021|2021-11-13		2021-11-13	AY.4	https://www.ncbi.nlm.nih.gov/nuccore/
England/PHEP-YYNZ13K/2021|2021-12-14		2021-12-14	AY.4	https://www.ncbi.nlm.nih.gov/nuccore/
England/PHEP-YYNZ5XS/2021|2021-12-13		2021-12-13	AY.126	https://www.ncbi.nlm.nih.gov/nuccore/
England/PHEP-YYNZ67S/2021|2021-12-16		2021-12-16	AY.39	https://www.ncbi.nlm.nih.gov/nuccore/
England/PHEP-YYNZ6TQ/2021|2021-12-12		2021-12-12	AY.98	https://www.ncbi.nlm.nih.gov/nuccore/
England/PHEP-YYNZA7H/2021|2021-12-12		2021-12-12	B.1.617.2	https://www.ncbi.nlm.nih.gov/nuccore/
England/PHEP-YYNZAH6/2021|2021-12-12		2021-12-12	B.1.617.2	https://www.ncbi.nlm.nih.gov/nuccore/
England/PHEP-YYNZCW4/2021|2021-12-12		2021-12-12	AY.4	https://www.ncbi.nlm.nih.gov/nuccore/
England/PHEP-YYNZFOJ/2021|2021-12-16		2021-12-16	AY.98	https://www.ncbi.nlm.nih.gov/nuccore/
England/PHEP-YYNZFQQ/2021|2021-12-15		2021-12-15	AY.4.2.1	https://www.ncbi.nlm.nih.gov/nuccore/
England/PHEP-YYNZP5M/2021|2021-12-13		2021-12-13	AY.4	https://www.ncbi.nlm.nih.gov/nuccore/
England/PHEP-YYNZP8W/2021|2021-12-12		2021-12-12	AY.4	https://www.ncbi.nlm.nih.gov/nuccore/
England/PHEP-YYNZQ5K/2021|2021-12-12		2021-12-12	AY.4	https://www.ncbi.nlm.nih.gov/nuccore/
England/PHEP-YYR8UK8/2021|2021-12-22		2021-12-22	AY.4.2.1	https://www.ncbi.nlm.nih.gov/nuccore/
England/PHEP-YYRBNJG/2022|2022-01-28		2022-01-28	AY.9.2	https://www.ncbi.nlm.nih.gov/nuccore/
England/PHEP-YYRBUQM/2022|2022-01-27		2022-01-27	AY.43	https://www.ncbi.nlm.nih.gov/nuccore/
England/PHEP-YYRNE6U/2022|2022-02-01		2022-02-01	AY.9.2	https://www.ncbi.nlm.nih.gov/nuccore/
England/PLYM-2072768/2021|OU864110.1|2021-10-06	OU864110.1	2021-10-06	AY.4	https://www.ncbi.nlm.nih.gov/nuccore/OU864110.1
England/PLYM-20930EE/2021|OU870019.1|2021-10-08	OU870019.1	2021-10-08	AY.4	https://www.ncbi.nlm.nih.gov/nuccore/OU870019.1
England/PLYM-29FF515/2021|OV127151.1|2021-11-10	OV127151.1	2021-11-10	AY.4.2.1	https://www.ncbi.nlm.nih.gov/nuccore/OV127151.1
England/PLYM-2B194DA/2021|OV171425.1|2021-11-17	OV171425.1	2021-11-17	AY.4	https://www.ncbi.nlm.nih.gov/nuccore/OV171425.1
England/PLYM-2B38912/2021|OV200807.1|2021-11-20	OV200807.1	2021-11-20	AY.43	https://www.ncbi.nlm.nih.gov/nuccore/OV200807.1
England/PLYM-2C5F8CC/2021|OV325302.1|2021-11-28	OV325302.1	2021-11-28	AY.43	https://www.ncbi.nlm.nih.gov/nuccore/OV325302.1
England/PLYM-2C7D6A0/2021|2021-11-29		2021-11-29	AY.98	https://www.ncbi.nlm.nih.gov/nuccore/
England/PLYM-2EA7F91/2021|OV316101.1|2021-12-15	OV316101.1	2021-12-15	AY.120	https://www.ncbi.nlm.nih.gov/nuccore/OV316101.1
England/PLYM-2EAD423/2021|OV566409.1|2021-12-14	OV566409.1	2021-12-14	AY.4	https://www.ncbi.nlm.nih.gov/nuccore/OV566409.1
England/ALDP-2FC2542/2021|OV645335.1|2021-12-21	OV645335.1	2021-12-21	BA.1.15.1	https://www.ncbi.nlm.nih.gov/nuccore/OV645335.1
England/ALDP-2FF78D2/2021|OV395621.1|2021-12-24	OV395621.1	2021-12-24	BA.1.1	https://www.ncbi.nlm.nih.gov/nuccore/OV395621.1
England/ALDP-300B1FA/2021|OV332929.1|2021-12-26	OV332929.1	2021-12-26	BA.1	https://www.ncbi.nlm.nih.gov/nuccore/OV332929.1
England/ALDP-300B260/2021|OV327673.1|2021-12-26	OV327673.1	2021-12-26	BA.1.16	https://www.ncbi.nlm.nih.gov/nuccore/OV327673.1
England/ALDP-301B1D9/2021|OV393593.1|2021-12-26	OV393593.1	2021-12-26	BA.1	https://www.ncbi.nlm.nih.gov/nuccore/OV393593.1
England/ALDP-30227A0/2021|OV363702.1|2021-12-25	OV363702.1	2021-12-25	BA.1	https://www.ncbi.nlm.nih.gov/nuccore/OV363702.1
England/ALDP-3026232/2021|OV368956.1|2021-12-27	OV368956.1	2021-12-27	BA.1	https://www.ncbi.nlm.nih.gov/nuccore/OV368956.1
England/ALDP-3026557/2021|OV366722.1|2021-12-27	OV366722.1	2021-12-27	BA.1.17.2	https://www.ncbi.nlm.nih.gov/nuccore/OV366722.1
England/ALDP-3026584/2021|OV364488.1|2021-12-27	OV364488.1	2021-12-27	BA.1.15.1	https://www.ncbi.nlm.nih.gov/nuccore/OV364488.1
England/ALDP-3040CAD/2021|OV402898.1|2021-12-28	OV402898.1	2021-12-28	BA.1	https://www.ncbi.nlm.nih.gov/nuccore/OV402898.1
England/ALDP-3040CBC/2021|OV403297.1|2021-12-26	OV403297.1	2021-12-26	BA.1.17.2	https://www.ncbi.nlm.nih.gov/nuccore/OV403297.1
England/ALDP-3043E68/2021|OV404202.1|2021-12-28	OV404202.1	2021-12-28	BA.1.17.2	https://www.ncbi.nlm.nih.gov/nuccore/OV404202.1
England/ALDP-3064371/2021|OV653786.1|2021-12-28	OV653786.1	2021-12-28	BA.1.17.2	https://www.ncbi.nlm.nih.gov/nuccore/OV653786.1
England/ALDP-3064687/2021|OV653651.1|2021-12-29	OV653651.1	2021-12-29	BA.1.1	https://www.ncbi.nlm.nih.gov/nuccore/OV653651.1
England/ALDP-306510D/2021|OV654424.1|2021-12-29	OV654424.1	2021-12-29	BA.1.17.2	https://www.ncbi.nlm.nih.gov/nuccore/OV654424.1
England/ALDP-306A5A2/2021|OV429510.1|2021-12-29	OV429510.1	2021-12-29	BA.1	https://www.ncbi.nlm.nih.gov/nuccore/OV429510.1
England/ALDP-306A618/2021|OV428143.1|2021-12-29	OV428143.1	2021-12-29	BA.1	https://www.ncbi.nlm.nih.gov/nuccore/OV428143.1
England/ALDP-306A6CD/2021|OV429915.1|2021-12-29	OV429915.1	2021-12-29	BA.1.17.2	https://www.ncbi.nlm.nih.gov/nuccore/OV429915.1
England/ALDP-306A6EB/2021|OV429879.1|2021-12-29	OV429879.1	2021-12-29	BA.1.15	https://www.ncbi.nlm.nih.gov/nuccore/OV429879.1
England/ALDP-306A7CA/2021|OV427157.1|2021-12-29	OV427157.1	2021-12-29	BA.1.17.2	https://www.ncbi.nlm.nih.gov/nuccore/OV427157.1
England/ALDP-306C722/2021|OV428837.1|2021-12-29	OV428837.1	2021-12-29	BA.1.15.1	https://www.ncbi.nlm.nih.gov/nuccore/OV428837.1
England/ALDP-306C83E/2021|OV428510.1|2021-12-27	OV428510.1	2021-12-27	BA.1.15.1	https://www.ncbi.nlm.nih.gov/nuccore/OV428510.1
England/ALDP-3070354/2021|OV424929.1|2021-12-29	OV424929.1	2021-12-29	BA.1.17.2	https://www.ncbi.nlm.nih.gov/nuccore/OV424929.1
England/ALDP-30711D1/2021|OV651012.1|2021-12-29	OV651012.1	2021-12-29	BA.1.17.2	https://www.ncbi.nlm.nih.gov/nuccore/OV651012.1
England/ALDP-3073342/2021|OV666853.1|2021-12-30	OV666853.1	2021-12-30	BA.1.1	https://www.ncbi.nlm.nih.gov/nuccore/OV666853.1
England/ALDP-3074675/2021|OV430812.1|2021-12-29	OV430812.1	2021-12-29	BA.1	https://www.ncbi.nlm.nih.gov/nuccore/OV430812.1
England/ALDP-30747BE/2021|OV430848.1|2021-12-30	OV430848.1	2021-12-30	BA.1.17.2	https://www.ncbi.nlm.nih.gov/nuccore/OV430848.1
England/ALDP-30749D6/2021|OV431614.1|2021-12-30	OV431614.1	2021-12-30	BA.1.17.2	https://www.ncbi.nlm.nih.gov/nuccore/OV431614.1
England/ALDP-3075B66/2021|OV428862.1|2021-12-30	OV428862.1	2021-12-30	BA.1.17.2	https://www.ncbi.nlm.nih.gov/nuccore/OV428862.1
England/ALDP-307E462/2021|OV648717.1|2021-12-30	OV648717.1	2021-12-30	BA.1.16	https://www.ncbi.nlm.nih.gov/nuccore/OV648717.1
England/ALDP-307E602/2021|OV648745.1|2021-12-31	OV648745.1	2021-12-31	BA.1.1.13	https://www.ncbi.nlm.nih.gov/nuccore/OV648745.1
England/ALDP-307E66C/2021|OV407196.1|2021-12-30	OV407196.1	2021-12-30	BA.1.17.2	https://www.ncbi.nlm.nih.gov/nuccore/OV407196.1
England/ALDP-3084223/2021|OV413767.1|2021-12-30	OV413767.1	2021-12-30	BA.1.17.2	https://www.ncbi.nlm.nih.gov/nuccore/OV413767.1
England/ALDP-3084232/2021|OV417266.1|2021-12-30	OV417266.1	2021-12-30	BA.1.17.2	https://www.ncbi.nlm.nih.gov/nuccore/OV417266.1
England/ALDP-308868D/2021|OV411247.1|2021-12-31	OV411247.1	2021-12-31	BA.1.17.2	https://www.ncbi.nlm.nih.gov/nuccore/OV411247.1
England/ALDP-308A0F6/2021|OV416999.1|2021-12-29	OV416999.1	2021-12-29	BA.1.17.2	https://www.ncbi.nlm.nih.gov/nuccore/OV416999.1
England/ALDP-308FEF7/2021|OV421369.1|2021-12-31	OV421369.1	2021-12-31	BA.1.1.14	https://www.ncbi.nlm.nih.gov/nuccore/OV421369.1
England/ALDP-30DDC69/2022|OV689649.1|2022-01-02	OV689649.1	2022-01-02	BA.1.10	https://www.ncbi.nlm.nih.gov/nuccore/OV689649.1
England/ALDP-30DDDDF/2022|OV690105.1|2022-01-02	OV690105.1	2022-01-02	BA.1.15.1	https://www.ncbi.nlm.nih.gov/nuccore/OV690105.1
England/ALDP-30DEBF2/2021|OV621380.1|2021-12-31	OV621380.1	2021-12-31	BA.1.17.2	https://www.ncbi.nlm.nih.gov/nuccore/OV621380.1
England/ALDP-30DEE08/2022|OV494536.1|2022-01-01	OV494536.1	2022-01-01	BA.1.1.15	https://www.ncbi.nlm.nih.gov/nuccore/OV494536.1
England/ALDP-30EA003/2022|OV491826.1|2022-01-02	OV491826.1	2022-01-02	BA.1	https://www.ncbi.nlm.nih.gov/nuccore/OV491826.1
England/ALDP-30EA012/2022|OV492551.1|2022-01-02	OV492551.1	2022-01-02	BA.1.17.2	https://www.ncbi.nlm.nih.gov/nuccore/OV492551.1
England/ALDP-30F178C/2021|OV518655.1|2021-12-31	OV518655.1	2021-12-31	BA.1	https://www.ncbi.nlm.nih.gov/nuccore/OV518655.1
England/ALDP-30F187A/2022|OV518944.1|2022-01-02	OV518944.1	2022-01-02	BA.1	https://www.ncbi.nlm.nih.gov/nuccore/OV518944.1
England/ALDP-30F80C6/2021|OV683793.1|2021-12-31	OV683793.1	2021-12-31	BA.1.17.2	https://www.ncbi.nlm.nih.gov/nuccore/OV683793.1
England/ALDP-311203E/2022|OV685806.1|2022-01-03	OV685806.1	2022-01-03	BA.1	https://www.ncbi.nlm.nih.gov/nuccore/OV685806.1
England/ALDP-31212EB/2022|OV512874.1|2022-01-03	OV512874.1	2022-01-03	BA.1.17.2	https://www.ncbi.nlm.nih.gov/nuccore/OV512874.1
England/ALDP-31234A7/2022|OV590850.1|2022-01-02	OV590850.1	2022-01-02	BA.1.16	https://www.ncbi.nlm.nih.gov/nuccore/OV590850.1
England/ALDP-3124093/2022|OV500163.1|2022-01-03	OV500163.1	2022-01-03	BA.1	https://www.ncbi.nlm.nih.gov/nuccore/OV500163.1
England/ALDP-3124215/2022|OV497891.1|2022-01-03	OV497891.1	2022-01-03	BA.1.1	https://www.ncbi.nlm.nih.gov/nuccore/OV497891.1
England/ALDP-3129C03/2022|OV673813.1|2022-01-03	OV673813.1	2022-01-03	BA.1.17.2	https://www.ncbi.nlm.nih.gov/nuccore/OV673813.1
England/ALDP-312AD4B/2022|OV696559.1|2022-01-04	OV696559.1	2022-01-04	BA.1.1	https://www.ncbi.nlm.nih.gov/nuccore/OV696559.1
England/ALDP-3150BF7/2022|OV536599.1|2022-01-05	OV536599.1	2022-01-05	BA.1.17.2	https://www.ncbi.nlm.nih.gov/nuccore/OV536599.1
England/PLYM-2FA289A/2021|OV638197.1|2021-12-20	OV638197.1	2021-12-20	AY.111	https://www.ncbi.nlm.nih.gov/nuccore/OV638197.1
England/QEUH-1FF1431/2021|OU834024.1|2021-09-29	OU834024.1	2021-09-29	AY.4	https://www.ncbi.nlm.nih.gov/nuccore/OU834024.1
England/QEUH-2888B3E/2021|OV031036.1|2021-10-27	OV031036.1	2021-10-27	AY.4	https://www.ncbi.nlm.nih.gov/nuccore/OV031036.1
England/QEUH-28C1665/2021|OV041352.1|2021-10-28	OV041352.1	2021-10-28	AY.4	https://www.ncbi.nlm.nih.gov/nuccore/OV041352.1
England/QEUH-29082C7/2021|OV064906.1|2021-11-01	OV064906.1	2021-11-01	AY.4.9	https://www.ncbi.nlm.nih.gov/nuccore/OV064906.1
England/QEUH-295148D/2021|OV082888.1|2021-11-04	OV082888.1	2021-11-04	AY.4	https://www.ncbi.nlm.nih.gov/nuccore/OV082888.1
England/QEUH-2A2FF77/2021|OV137447.1|2021-11-10	OV137447.1	2021-11-10	AY.46.5	https://www.ncbi.nlm.nih.gov/nuccore/OV137447.1
England/QEUH-2AC568D/2021|OV157729.1|2021-11-16	OV157729.1	2021-11-16	AY.98	https://www.ncbi.nlm.nih.gov/nuccore/OV157729.1
England/QEUH-2CB88A3/2021|OV364667.1|2021-11-30	OV364667.1	2021-11-30	AY.4	https://www.ncbi.nlm.nih.gov/nuccore/OV364667.1
England/QEUH-2E4F836/2021|OV536055.1|2021-12-12	OV536055.1	2021-12-12	AY.4	https://www.ncbi.nlm.nih.gov/nuccore/OV536055.1
England/QEUH-2E6574C/2021|OV546052.1|2021-12-11	OV546052.1	2021-12-11	AY.4.2	https://www.ncbi.nlm.nih.gov/nuccore/OV546052.1
England/ALDP-3150CD6/2022|OV579957.1|2022-01-05	OV579957.1	2022-01-05	BA.1	https://www.ncbi.nlm.nih.gov/nuccore/OV579957.1
England/ALDP-31529BF/2022|OV534234.1|2022-01-05	OV534234.1	2022-01-05	BA.1.17.2	https://www.ncbi.nlm.nih.gov/nuccore/OV534234.1
England/ALDP-3152ADA/2022|OV534502.1|2022-01-04	OV534502.1	2022-01-04	BA.1.17.2	https://www.ncbi.nlm.nih.gov/nuccore/OV534502.1
England/ALDP-3152C10/2022|OV534612.1|2022-01-05	OV534612.1	2022-01-05	BA.1	https://www.ncbi.nlm.nih.gov/nuccore/OV534612.1
England/ALDP-3152C98/2022|OV534949.1|2022-01-05	OV534949.1	2022-01-05	BA.1	https://www.ncbi.nlm.nih.gov/nuccore/OV534949.1
England/ALDP-3152CA7/2022|OV534245.1|2022-01-04	OV534245.1	2022-01-04	BA.1.17.2	https://www.ncbi.nlm.nih.gov/nuccore/OV534245.1
England/ALDP-3157598/2022|OV528822.1|2022-01-05	OV528822.1	2022-01-05	BA.1.15.1	https://www.ncbi.nlm.nih.gov/nuccore/OV528822.1
England/ALDP-31576A4/2022|OV529526.1|2022-01-05	OV529526.1	2022-01-05	BA.1.17.2	https://www.ncbi.nlm.nih.gov/nuccore/OV529526.1
England/ALDP-3159AB5/2022|OV533576.1|2022-01-03	OV533576.1	2022-01-03	BA.1.17.2	https://www.ncbi.nlm.nih.gov/nuccore/OV533576.1
England/ALDP-3161179/2022|OV530950.1|2022-01-05	OV530950.1	2022-01-05	BA.1.17.2	https://www.ncbi.nlm.nih.gov/nuccore/OV530950.1
England/ALDP-3164AD5/2022|OV563487.1|2022-01-05	OV563487.1	2022-01-05	BA.1.17.2	https://www.ncbi.nlm.nih.gov/nuccore/OV563487.1
England/ALDP-3164C57/2022|OV569143.1|2022-01-05	OV569143.1	2022-01-05	BA.1.17.2	https://www.ncbi.nlm.nih.gov/nuccore/OV569143.1
England/ALDP-3164D18/2022|OV558917.1|2022-01-05	OV558917.1	2022-01-05	BA.1	https://www.ncbi.nlm.nih.gov/nuccore/OV558917.1
England/ALDP-31695DF/2022|OV562228.1|2022-01-06	OV562228.1	2022-01-06	BA.1.17.2	https://www.ncbi.nlm.nih.gov/nuccore/OV562228.1
England/ALDP-3170186/2022|OV571122.1|2022-01-05	OV571122.1	2022-01-05	BA.1.1	https://www.ncbi.nlm.nih.gov/nuccore/OV571122.1
England/ALDP-31701E0/2022|OV573699.1|2022-01-06	OV573699.1	2022-01-06	BA.1.17.2	https://www.ncbi.nlm.nih.gov/nuccore/OV573699.1
England/ALDP-3170247/2022|OV573432.1|2022-01-06	OV573432.1	2022-01-06	BA.1.16	https://www.ncbi.nlm.nih.gov/nuccore/OV573432.1
England/ALDP-3171905/2022|OV557677.1|2022-01-07	OV557677.1	2022-01-07	BA.1.16	https://www.ncbi.nlm.nih.gov/nuccore/OV557677.1
England/ALDP-3172843/2022|OV554727.1|2022-01-06	OV554727.1	2022-01-06	BA.1	https://www.ncbi.nlm.nih.gov/nuccore/OV554727.1
England/ALDP-3172AC5/2022|OV553462.1|2022-01-06	OV553462.1	2022-01-06	BA.1	https://www.ncbi.nlm.nih.gov/nuccore/OV553462.1
England/ALDP-3174BDF/2022|OV553156.1|2022-01-06	OV553156.1	2022-01-06	BA.1.1	https://www.ncbi.nlm.nih.gov/nuccore/OV553156.1
England/ALDP-3176997/2022|OV570120.1|2022-01-06	OV570120.1	2022-01-06	BA.1.17.2	https://www.ncbi.nlm.nih.gov/nuccore/OV570120.1
England/ALDP-31B32A2/2022|OV683913.1|2022-01-07	OV683913.1	2022-01-07	BA.1	https://www.ncbi.nlm.nih.gov/nuccore/OV683913.1
England/ALDP-31B3442/2022|OV684584.1|2022-01-07	OV684584.1	2022-01-07	BA.1.1	https://www.ncbi.nlm.nih.gov/nuccore/OV684584.1
England/ALDP-31B34E8/2022|OV686035.1|2022-01-07	OV686035.1	2022-01-07	BA.1	https://www.ncbi.nlm.nih.gov/nuccore/OV686035.1
England/ALDP-31B5D81/2022|OV720537.1|2022-01-06	OV720537.1	2022-01-06	BA.1.1	https://www.ncbi.nlm.nih.gov/nuccore/OV720537.1
England/ALDP-31BB5ED/2022|OV682975.1|2022-01-08	OV682975.1	2022-01-08	BA.1.17.2	https://www.ncbi.nlm.nih.gov/nuccore/OV682975.1
England/ALDP-31BFEB1/2022|OV705267.1|2022-01-06	OV705267.1	2022-01-06	BA.1.17.2	https://www.ncbi.nlm.nih.gov/nuccore/OV705267.1
England/ALDP-31C4BEF/2022|OV683019.1|2022-01-06	OV683019.1	2022-01-06	BA.1.17.2	https://www.ncbi.nlm.nih.gov/nuccore/OV683019.1
England/ALDP-31D7BF8/2022|OV677698.1|2022-01-07	OV677698.1	2022-01-07	BA.1.15.1	https://www.ncbi.nlm.nih.gov/nuccore/OV677698.1
England/ALDP-31D7CB9/2022|OV677629.1|2022-01-05	OV677629.1	2022-01-05	BA.1	https://www.ncbi.nlm.nih.gov/nuccore/OV677629.1
England/ALDP-31D7D4D/2022|OV678095.1|2022-01-08	OV678095.1	2022-01-08	BA.1.17.2	https://www.ncbi.nlm.nih.gov/nuccore/OV678095.1
England/ALDP-31D8A36/2022|OV677486.1|2022-01-08	OV677486.1	2022-01-08	BA.1	https://www.ncbi.nlm.nih.gov/nuccore/OV677486.1
England/ALDP-31D8B06/2022|OV677472.1|2022-01-08	OV677472.1	2022-01-08	BA.1.17.2	https://www.ncbi.nlm.nih.gov/nuccore/OV677472.1
England/ALDP-31D8B15/2022|OV678062.1|2022-01-08	OV678062.1	2022-01-08	BA.1.1	https://www.ncbi.nlm.nih.gov/nuccore/OV678062.1
England/ALDP-31D8B8E/2022|OV677475.1|2022-01-08	OV677475.1	2022-01-08	BA.1.17.2	https://www.ncbi.nlm.nih.gov/nuccore/OV677475.1
England/ALDP-31D8BAC/2022|OV677448.1|2022-01-08	OV677448.1	2022-01-08	BA.1.17.2	https://www.ncbi.nlm.nih.gov/nuccore/OV677448.1
England/ALDP-31D8D00/2022|OV677684.1|2022-01-08	OV677684.1	2022-01-08	BA.1.17.2	https://www.ncbi.nlm.nih.gov/nuccore/OV677684.1
England/ALDP-3208AF0/2022|OV704133.1|2022-01-11	OV704133.1	2022-01-11	BA.1	https://www.ncbi.nlm.nih.gov/nuccore/OV704133.1
England/ALDP-320A593/2022|OV704030.1|2022-01-10	OV704030.1	2022-01-10	BA.1.17	https://www.ncbi.nlm.nih.gov/nuccore/OV704030.1
England/ALDP-3225FEF/2022|OV716170.1|2022-01-10	OV716170.1	2022-01-10	BA.1.17.2	https://www.ncbi.nlm.nih.gov/nuccore/OV716170.1
England/ALDP-3229EDF/2022|OV708383.1|2022-01-08	OV708383.1	2022-01-08	BA.1.17.2	https://www.ncbi.nlm.nih.gov/nuccore/OV708383.1
England/ALDP-3229F09/2022|OV709818.1|2022-01-11	OV709818.1	2022-01-11	BA.1.1.14	https://www.ncbi.nlm.nih.gov/nuccore/OV709818.1
England/ALDP-322E335/2022|OV714733.1|2022-01-11	OV714733.1	2022-01-11	BA.1.17.2	https://www.ncbi.nlm.nih.gov/nuccore/OV714733.1
England/ALDP-322E48D/2022|OV715352.1|2022-01-11	OV715352.1	2022-01-11	BA.1	https://www.ncbi.nlm.nih.gov/nuccore/OV715352.1
England/ALDP-32351E6/2022|OV717969.1|2022-01-10	OV717969.1	2022-01-10	BA.1.1	https://www.ncbi.nlm.nih.gov/nuccore/OV717969.1
England/ALDP-323716C/2022|OV713466.1|2022-01-11	OV713466.1	2022-01-11	BA.1	https://www.ncbi.nlm.nih.gov/nuccore/OV713466.1
England/ALDP-32375D9/2022|OV713238.1|2022-01-11	OV713238.1	2022-01-11	BA.1.17.2	https://www.ncbi.nlm.nih.gov/nuccore/OV713238.1
England/ALDP-3237B7D/2022|OV713143.1|2022-01-11	OV713143.1	2022-01-11	BA.1.1	https://www.ncbi.nlm.nih.gov/nuccore/OV713143.1
England/ALDP-3237C7A/2022|OV713131.1|2022-01-11	OV713131.1	2022-01-11	BA.1.17.2	https://www.ncbi.nlm.nih.gov/nuccore/OV713131.1
England/ALDP-3237D3B/2022|OV712355.1|2022-01-11	OV712355.1	2022-01-11	BA.1	https://www.ncbi.nlm.nih.gov/nuccore/OV712355.1
England/ALDP-3237D59/2022|OV713109.1|2022-01-11	OV713109.1	2022-01-11	BA.1.17.2	https://www.ncbi.nlm.nih.gov/nuccore/OV713109.1
England/ALDP-3237EA1/2022|OV712964.1|2022-01-10	OV712964.1	2022-01-10	BA.1.17.2	https://www.ncbi.nlm.nih.gov/nuccore/OV712964.1
England/ALDP-3238004/2022|OV713295.1|2022-01-11	OV713295.1	2022-01-11	BA.1	https://www.ncbi.nlm.nih.gov/nuccore/OV713295.1
England/ALDP-3268250/2022|OV731380.1|2022-01-12	OV731380.1	2022-01-12	BA.1	https://www.ncbi.nlm.nih.gov/nuccore/OV731380.1
England/ALDP-326828D/2022|OV730953.1|2022-01-12	OV730953.1	2022-01-12	BA.1.1.14	https://www.ncbi.nlm.nih.gov/nuccore/OV730953.1
England/ALDP-326A5CE/2022|OV731459.1|2022-01-12	OV731459.1	2022-01-12	BA.1.17.2	https://www.ncbi.nlm.nih.gov/nuccore/OV731459.1
England/ALDP-326A5DD/2022|OV731685.1|2022-01-12	OV731685.1	2022-01-12	BA.1.16	https://www.ncbi.nlm.nih.gov/nuccore/OV731685.1
England/ALDP-326A670/2022|OV731756.1|2022-01-10	OV731756.1	2022-01-10	BA.1.17.2	https://www.ncbi.nlm.nih.gov/nuccore/OV731756.1
England/ALDP-326A82F/2022|OV731544.1|2022-01-11	OV731544.1	2022-01-11	BA.1.16	https://www.ncbi.nlm.nih.gov/nuccore/OV731544.1
England/ALDP-326A93B/2022|OV731783.1|2022-01-12	OV731783.1	2022-01-12	BA.1.17.2	https://www.ncbi.nlm.nih.gov/nuccore/OV731783.1
England/ALDP-326AA1A/2022|OV731467.1|2022-01-12	OV731467.1	2022-01-12	BA.1.1	https://www.ncbi.nlm.nih.gov/nuccore/OV731467.1
England/ALDP-326AA29/2022|OV731465.1|2022-01-12	OV731465.1	2022-01-12	BA.1.1	https://www.ncbi.nlm.nih.gov/nuccore/OV731465.1
England/ALDP-327FC58/2022|OV725144.1|2022-01-13	OV725144.1	2022-01-13	BA.1.17.2	https://www.ncbi.nlm.nih.gov/nuccore/OV725144.1
England/ALDP-327FE16/2022|OV725128.1|2022-01-13	OV725128.1	2022-01-13	BA.1.15.1	https://www.ncbi.nlm.nih.gov/nuccore/OV725128.1
England/ALDP-327FEF8/2022|OV725180.1|2022-01-13	OV725180.1	2022-01-13	BA.1.15.1	https://www.ncbi.nlm.nih.gov/nuccore/OV725180.1
England/ALDP-327FF22/2022|OV725161.1|2022-01-13	OV725161.1	2022-01-13	BA.1.17.2	https://www.ncbi.nlm.nih.gov/nuccore/OV725161.1
England/ALDP-327FF31/2022|OV724564.1|2022-01-13	OV724564.1	2022-01-13	BA.1.15	https://www.ncbi.nlm.nih.gov/nuccore/OV724564.1
England/ALDP-327FF5F/2022|OV724275.1|2022-01-13	OV724275.1	2022-01-13	BA.1.1.13	https://www.ncbi.nlm.nih.gov/nuccore/OV724275.1
England/ALDP-32A2E74/2022|OV733536.1|2022-01-14	OV733536.1	2022-01-14	BA.1.17.2	https://www.ncbi.nlm.nih.gov/nuccore/OV733536.1
England/ALDP-32A2FEA/2022|OV732777.1|2022-01-14	OV732777.1	2022-01-14	BA.1	https://www.ncbi.nlm.nih.gov/nuccore/OV732777.1
England/ALDP-32A30AA/2022|2022-01-13		2022-01-13	BA.1.1	https://www.ncbi.nlm.nih.gov/nuccore/
England/ALDP-32A32B3/2022|OV733020.1|2022-01-14	OV733020.1	2022-01-14	BA.1	https://www.ncbi.nlm.nih.gov/nuccore/OV733020.1
England/ALDP-32C9017/2022|OV749968.1|2022-01-15	OV749968.1	2022-01-15	BA.1.1.14	https://www.ncbi.nlm.nih.gov/nuccore/OV749968.1
England/ALDP-32C92B7/2022|OV749417.1|2022-01-15	OV749417.1	2022-01-15	BA.1.15.1	https://www.ncbi.nlm.nih.gov/nuccore/OV749417.1
England/ALDP-32C9D89/2022|OV749333.1|2022-01-15	OV749333.1	2022-01-15	BA.1.17.2	https://www.ncbi.nlm.nih.gov/nuccore/OV749333.1
England/ALDP-32CAD1F/2022|OV750402.1|2022-01-14	OV750402.1	2022-01-14	BA.1.16	https://www.ncbi.nlm.nih.gov/nuccore/OV750402.1
England/ALDP-32CAE58/2022|OV751030.1|2022-01-15	OV751030.1	2022-01-15	BA.1	https://www.ncbi.nlm.nih.gov/nuccore/OV751030.1
England/ALDP-32CAEEF/2022|OV751031.1|2022-01-15	OV751031.1	2022-01-15	BA.1	https://www.ncbi.nlm.nih.gov/nuccore/OV751031.1
England/ALDP-32CB14F/2022|OV750501.1|2022-01-15	OV750501.1	2022-01-15	BA.1.15	https://www.ncbi.nlm.nih.gov/nuccore/OV750501.1
England/ALDP-32CB200/2022|OV750814.1|2022-01-15	OV750814.1	2022-01-15	BA.1	https://www.ncbi.nlm.nih.gov/nuccore/OV750814.1
England/ALDP-32CDFDA/2022|OV751903.1|2022-01-16	OV751903.1	2022-01-16	BA.1	https://www.ncbi.nlm.nih.gov/nuccore/OV751903.1
England/ALDP-32DA82A/2022|OV747787.1|2022-01-14	OV747787.1	2022-01-14	BA.1.17.2	https://www.ncbi.nlm.nih.gov/nuccore/OV747787.1
England/ALDP-32F810D/2022|OV765319.1|2022-01-16	OV765319.1	2022-01-16	BA.1.17.2	https://www.ncbi.nlm.nih.gov/nuccore/OV765319.1
England/ALDP-32F855C/2022|OV765403.1|2022-01-16	OV765403.1	2022-01-16	BA.1.1	https://www.ncbi.nlm.nih.gov/nuccore/OV765403.1
England/ALDP-330CE77/2022|OV765402.1|2022-01-18	OV765402.1	2022-01-18	BA.1.17.2	https://www.ncbi.nlm.nih.gov/nuccore/OV765402.1
England/ALDP-330DEA3/2022|OV763073.1|2022-01-17	OV763073.1	2022-01-17	BA.1.1	https://www.ncbi.nlm.nih.gov/nuccore/OV763073.1
England/ALDP-3315664/2022|OV763854.1|2022-01-17	OV763854.1	2022-01-17	BA.1	https://www.ncbi.nlm.nih.gov/nuccore/OV763854.1
England/ALDP-3315770/2022|OV764196.1|2022-01-17	OV764196.1	2022-01-17	BA.1.1	https://www.ncbi.nlm.nih.gov/nuccore/OV764196.1
England/ALDP-331579E/2022|OV764168.1|2022-01-17	OV764168.1	2022-01-17	BA.1.17.2	https://www.ncbi.nlm.nih.gov/nuccore/OV764168.1
England/ALDP-3315813/2022|OV764726.1|2022-01-17	OV764726.1	2022-01-17	BA.1.15.1	https://www.ncbi.nlm.nih.gov/nuccore/OV764726.1
England/ALDP-3315A86/2022|OV764764.1|2022-01-16	OV764764.1	2022-01-16	BA.1.1	https://www.ncbi.nlm.nih.gov/nuccore/OV764764.1
England/ALDP-33260EA/2022|OV769191.1|2022-01-17	OV769191.1	2022-01-17	BA.1.1	https://www.ncbi.nlm.nih.gov/nuccore/OV769191.1
England/ALDP-333606F/2022|OV774333.1|2022-01-18	OV774333.1	2022-01-18	BA.1	https://www.ncbi.nlm.nih.gov/nuccore/OV774333.1
England/ALDP-333608D/2022|OV774421.1|2022-01-17	OV774421.1	2022-01-17	BA.1	https://www.ncbi.nlm.nih.gov/nuccore/OV774421.1
England/ALDP-33360C9/2022|OV774807.1|2022-01-18	OV774807.1	2022-01-18	BA.1.1	https://www.ncbi.nlm.nih.gov/nuccore/OV774807.1
England/ALDP-333659D/2022|OV774638.1|2022-01-17	OV774638.1	2022-01-17	BA.1.1	https://www.ncbi.nlm.nih.gov/nuccore/OV774638.1
England/ALDP-333BC39/2022|OV766772.1|2022-01-17	OV766772.1	2022-01-17	BA.1.17.2	https://www.ncbi.nlm.nih.gov/nuccore/OV766772.1
England/ALDP-333CA10/2022|OV770452.1|2022-01-18	OV770452.1	2022-01-18	BA.1.16	https://www.ncbi.nlm.nih.gov/nuccore/OV770452.1
England/ALDP-333CB2C/2022|OV770897.1|2022-01-18	OV770897.1	2022-01-18	BA.1.17.2	https://www.ncbi.nlm.nih.gov/nuccore/OV770897.1
England/ALDP-333CC83/2022|OV770446.1|2022-01-18	OV770446.1	2022-01-18	BA.1	https://www.ncbi.nlm.nih.gov/nuccore/OV770446.1
England/ALDP-333CE32/2022|OV770896.1|2022-01-18	OV770896.1	2022-01-18	BA.1.17.2	https://www.ncbi.nlm.nih.gov/nuccore/OV770896.1
England/ALDP-333CEBA/2022|OV769830.1|2022-01-18	OV769830.1	2022-01-18	BA.1.1.15	https://www.ncbi.nlm.nih.gov/nuccore/OV769830.1
England/ALDP-333DEB9/2022|OV775397.1|2022-01-18	OV775397.1	2022-01-18	BA.1.1	https://www.ncbi.nlm.nih.gov/nuccore/OV775397.1
England/ALDP-334622A/2022|OV776779.1|2022-01-18	OV776779.1	2022-01-18	BA.1.17.2	https://www.ncbi.nlm.nih.gov/nuccore/OV776779.1
England/ALDP-335372B/2022|OV773228.1|2022-01-18	OV773228.1	2022-01-18	BA.1.1	https://www.ncbi.nlm.nih.gov/nuccore/OV773228.1
England/ALDP-335F69B/2022|OV778588.1|2022-01-19	OV778588.1	2022-01-19	BA.1.17.2	https://www.ncbi.nlm.nih.gov/nuccore/OV778588.1
England/ALDP-3360A13/2022|OV778556.1|2022-01-19	OV778556.1	2022-01-19	BA.1.17.2	https://www.ncbi.nlm.nih.gov/nuccore/OV778556.1
England/ALDP-3360A6E/2022|OV776634.1|2022-01-19	OV776634.1	2022-01-19	BA.1.17.2	https://www.ncbi.nlm.nih.gov/nuccore/OV776634.1
England/ALDP-3360AF5/2022|OV778678.1|2022-01-18	OV778678.1	2022-01-18	BA.1.12	https://www.ncbi.nlm.nih.gov/nuccore/OV778678.1
England/ALDP-3360B7A/2022|OV777236.1|2022-01-19	OV777236.1	2022-01-19	BA.1.1	https://www.ncbi.nlm.nih.gov/nuccore/OV777236.1
England/ALDP-3360DDE/2022|OV777330.1|2022-01-19	OV777330.1	2022-01-19	BA.1.17.2	https://www.ncbi.nlm.nih.gov/nuccore/OV777330.1
England/ALDP-3360DED/2022|OV776612.1|2022-01-19	OV776612.1	2022-01-19	BA.1.17.2	https://www.ncbi.nlm.nih.gov/nuccore/OV776612.1
England/ALDP-3360E62/2022|OV777493.1|2022-01-19	OV777493.1	2022-01-19	BA.1.1	https://www.ncbi.nlm.nih.gov/nuccore/OV777493.1
England/ALDP-336918E/2022|OV780127.1|2022-01-18	OV780127.1	2022-01-18	BA.1	https://www.ncbi.nlm.nih.gov/nuccore/OV780127.1
England/ALDP-33692D6/2022|OV780582.1|2022-01-19	OV780582.1	2022-01-19	BA.1.1	https://www.ncbi.nlm.nih.gov/nuccore/OV780582.1
England/ALDP-33693E2/2022|OV780743.1|2022-01-19	OV780743.1	2022-01-19	BA.1.1.13	https://www.ncbi.nlm.nih.gov/nuccore/OV780743.1
England/ALDP-33694C1/2022|OV781260.1|2022-01-19	OV781260.1	2022-01-19	BA.1.15.1	https://www.ncbi.nlm.nih.gov/nuccore/OV781260.1
England/ALDP-336950A/2022|OV781255.1|2022-01-19	OV781255.1	2022-01-19	BA.1.17.2	https://www.ncbi.nlm.nih.gov/nuccore/OV781255.1
England/ALDP-336B474/2022|OV780596.1|2022-01-18	OV780596.1	2022-01-18	BA.1.1	https://www.ncbi.nlm.nih.gov/nuccore/OV780596.1
England/ALDP-338EB76/2022|OV826275.1|2022-01-20	OV826275.1	2022-01-20	BA.1	https://www.ncbi.nlm.nih.gov/nuccore/OV826275.1
England/ALDP-33947A6/2022|OV826643.1|2022-01-21	OV826643.1	2022-01-21	BA.1.1	https://www.ncbi.nlm.nih.gov/nuccore/OV826643.1
England/ALDP-339898E/2022|OV795582.1|2022-01-21	OV795582.1	2022-01-21	BA.1.17.2	https://www.ncbi.nlm.nih.gov/nuccore/OV795582.1
England/ALDP-339F40E/2022|OV787914.1|2022-01-21	OV787914.1	2022-01-21	BA.1.17.2	https://www.ncbi.nlm.nih.gov/nuccore/OV787914.1
England/ALDP-339FE97/2022|OV785589.1|2022-01-19	OV785589.1	2022-01-19	BA.1.1	https://www.ncbi.nlm.nih.gov/nuccore/OV785589.1
England/ALDP-339FEC4/2022|OV785419.1|2022-01-21	OV785419.1	2022-01-21	BA.1.17.2	https://www.ncbi.nlm.nih.gov/nuccore/OV785419.1
England/ALDP-33A66D1/2022|OV800195.1|2022-01-21	OV800195.1	2022-01-21	BA.1.1	https://www.ncbi.nlm.nih.gov/nuccore/OV800195.1
England/ALDP-33A6862/2022|OV799887.1|2022-01-20	OV799887.1	2022-01-20	BA.1.12	https://www.ncbi.nlm.nih.gov/nuccore/OV799887.1
England/ALDP-33A6880/2022|OV799679.1|2022-01-21	OV799679.1	2022-01-21	BA.1.17.2	https://www.ncbi.nlm.nih.gov/nuccore/OV799679.1
England/ALDP-33A689F/2022|OV800189.1|2022-01-21	OV800189.1	2022-01-21	BA.1	https://www.ncbi.nlm.nih.gov/nuccore/OV800189.1
England/LOND-YYBG4HY/2022|OX068456.1|2022-02-23	OX068456.1	2022-02-23	AY.4.2.3	https://www.ncbi.nlm.nih.gov/nuccore/OX068456.1
England/LOND-YYBNHGU/2021|OX072305.1|2021-12-27	OX072305.1	2021-12-27	AY.4	https://www.ncbi.nlm.nih.gov/nuccore/OX072305.1
England/LOND-YYBYM57/2022|OW100688.1|2022-01-02	OW100688.1	2022-01-02	AY.4	https://www.ncbi.nlm.nih.gov/nuccore/OW100688.1
England/LOND-YYBYQRJ/2021|OX068323.1|2021-12-31	OX068323.1	2021-12-31	AY.5	https://www.ncbi.nlm.nih.gov/nuccore/OX068323.1
England/LOND-YYBYWA4/2021|OX090436.1|2021-12-29	OX090436.1	2021-12-29	AY.4	https://www.ncbi.nlm.nih.gov/nuccore/OX090436.1
England/LSPA-2DF1597/2021|OV523104.1|2021-12-07	OV523104.1	2021-12-07	AY.4	https://www.ncbi.nlm.nih.gov/nuccore/OV523104.1
England/LSPA-2E9162C/2021|OV561101.1|2021-12-13	OV561101.1	2021-12-13	AY.4.2.2	https://www.ncbi.nlm.nih.gov/nuccore/OV561101.1
England/LSPA-2F8637D/2021|OV626503.1|2021-12-15	OV626503.1	2021-12-15	AY.4.2	https://www.ncbi.nlm.nih.gov/nuccore/OV626503.1
England/LSPA-3063E71/2021|OV654452.1|2021-12-27	OV654452.1	2021-12-27	AY.4	https://www.ncbi.nlm.nih.gov/nuccore/OV654452.1
England/LSPA-368706C/2022|OW000370.1|2022-02-09	OW000370.1	2022-02-09	AY.4	https://www.ncbi.nlm.nih.gov/nuccore/OW000370.1
England/MILK-20BA184/2021|OU874683.1|2021-10-09	OU874683.1	2021-10-09	AY.4	https://www.ncbi.nlm.nih.gov/nuccore/OU874683.1
England/MILK-274F4DF/2021|OU897046.1|2021-10-11	OU897046.1	2021-10-11	AY.4	https://www.ncbi.nlm.nih.gov/nuccore/OU897046.1
England/MILK-2822BCD/2021|OU987330.1|2021-10-23	OU987330.1	2021-10-23	AY.4	https://www.ncbi.nlm.nih.gov/nuccore/OU987330.1
England/MILK-295B799/2021|OV064882.1|2021-11-03	OV064882.1	2021-11-03	AY.4	https://www.ncbi.nlm.nih.gov/nuccore/OV064882.1
England/MILK-295D357/2021|OV092396.1|2021-11-04	OV092396.1	2021-11-04	AY.46	https://www.ncbi.nlm.nih.gov/nuccore/OV092396.1
England/MILK-2966A38/2021|OV083889.1|2021-11-04	OV083889.1	2021-11-04	AY.4.2	https://www.ncbi.nlm.nih.gov/nuccore/OV083889.1
England/MILK-29CB336/2021|OV076396.1|2021-11-03	OV076396.1	2021-11-03	AY.4	https://www.ncbi.nlm.nih.gov/nuccore/OV076396.1
England/MILK-2A840F5/2021|OV150204.1|2021-11-14	OV150204.1	2021-11-14	AY.4.8	https://www.ncbi.nlm.nih.gov/nuccore/OV150204.1
England/MILK-2B3F67E/2021|OV218602.1|2021-11-19	OV218602.1	2021-11-19	AY.4	https://www.ncbi.nlm.nih.gov/nuccore/OV218602.1
England/MILK-2B75BD7/2021|OV232009.1|2021-11-22	OV232009.1	2021-11-22	AY.4	https://www.ncbi.nlm.nih.gov/nuccore/OV232009.1
England/MILK-2BA2AB6/2021|OV244253.1|2021-11-22	OV244253.1	2021-11-22	AY.43.8	https://www.ncbi.nlm.nih.gov/nuccore/OV244253.1
England/MILK-2BE6CCF/2021|OV253490.1|2021-11-25	OV253490.1	2021-11-25	AY.4.2.2	https://www.ncbi.nlm.nih.gov/nuccore/OV253490.1
England/MILK-2C1041E/2021|OV276203.1|2021-11-26	OV276203.1	2021-11-26	AY.4	https://www.ncbi.nlm.nih.gov/nuccore/OV276203.1
England/MILK-2C2390A/2021|OV270470.1|2021-11-27	OV270470.1	2021-11-27	AY.4.2.1	https://www.ncbi.nlm.nih.gov/nuccore/OV270470.1
England/MILK-2C4553B/2021|2021-11-26		2021-11-26	AY.4.2	https://www.ncbi.nlm.nih.gov/nuccore/
England/MILK-2C94F7B/2021|OV342900.1|2021-11-29	OV342900.1	2021-11-29	AY.4.2.2	https://www.ncbi.nlm.nih.gov/nuccore/OV342900.1
England/MILK-2C9502C/2021|OV341900.1|2021-11-30	OV341900.1	2021-11-30	AY.4.2	https://www.ncbi.nlm.nih.gov/nuccore/OV341900.1
England/MILK-2CAF63C/2021|OV364272.1|2021-11-28	OV364272.1	2021-11-28	AY.4.2	https://www.ncbi.nlm.nih.gov/nuccore/OV364272.1
England/MILK-2CB726A/2021|OV368519.1|2021-12-01	OV368519.1	2021-12-01	AY.120	https://www.ncbi.nlm.nih.gov/nuccore/OV368519.1
England/MILK-2CD8CB0/2021|OV403034.1|2021-12-02	OV403034.1	2021-12-02	AY.98	https://www.ncbi.nlm.nih.gov/nuccore/OV403034.1
England/MILK-2CF18CC/2021|OV395017.1|2021-12-01	OV395017.1	2021-12-01	AY.4	https://www.ncbi.nlm.nih.gov/nuccore/OV395017.1
England/MILK-2D1286A/2021|OV406609.1|2021-12-03	OV406609.1	2021-12-03	AY.4.2	https://www.ncbi.nlm.nih.gov/nuccore/OV406609.1
England/MILK-2D36DF8/2021|OV435307.1|2021-12-03	OV435307.1	2021-12-03	AY.4	https://www.ncbi.nlm.nih.gov/nuccore/OV435307.1
England/MILK-2D493F0/2021|OV448130.1|2021-12-05	OV448130.1	2021-12-05	AY.4.2	https://www.ncbi.nlm.nih.gov/nuccore/OV448130.1
England/MILK-2D6B079/2021|OV459516.1|2021-12-06	OV459516.1	2021-12-06	AY.4.10	https://www.ncbi.nlm.nih.gov/nuccore/OV459516.1
England/MILK-2E665E7/2021|OV524059.1|2021-12-12	OV524059.1	2021-12-12	AY.4	https://www.ncbi.nlm.nih.gov/nuccore/OV524059.1
England/MILK-2EE9BEA/2021|OV589416.1|2021-12-15	OV589416.1	2021-12-15	AY.4.2	https://www.ncbi.nlm.nih.gov/nuccore/OV589416.1
England/MILK-2FBB342/2021|OV383008.1|2021-12-21	OV383008.1	2021-12-21	AY.4	https://www.ncbi.nlm.nih.gov/nuccore/OV383008.1
England/MILK-307B966/2021|OV422550.1|2021-12-30	OV422550.1	2021-12-30	AY.4	https://www.ncbi.nlm.nih.gov/nuccore/OV422550.1
England/MILK-3340BCB/2022|OV774011.1|2022-01-19	OV774011.1	2022-01-19	AY.4.2.2	https://www.ncbi.nlm.nih.gov/nuccore/OV774011.1
England/NEWC-20B9D72/2021|OU875148.1|2021-10-09	OU875148.1	2021-10-09	AY.4	https://www.ncbi.nlm.nih.gov/nuccore/OU875148.1
England/NEWC-278B6E0/2021|OU912131.1|2021-10-15	OU912131.1	2021-10-15	AY.4	https://www.ncbi.nlm.nih.gov/nuccore/OU912131.1
England/NEWC-2917E67/2021|OU990567.1|2021-11-01	OU990567.1	2021-11-01	AY.46.5	https://www.ncbi.nlm.nih.gov/nuccore/OU990567.1
England/NEWC-291C749/2021|OU991505.1|2021-11-01	OU991505.1	2021-11-01	AY.4	https://www.ncbi.nlm.nih.gov/nuccore/OU991505.1
England/NEWC-2C447DC/2021|OV423808.1|2021-11-27	OV423808.1	2021-11-27	AY.4.2	https://www.ncbi.nlm.nih.gov/nuccore/OV423808.1
England/NEWC-2C56625/2021|2021-11-28		2021-11-28	AY.4.2.2	https://www.ncbi.nlm.nih.gov/nuccore/
England/NEWC-2ED7912/2021|OV582721.1|2021-12-14	OV582721.1	2021-12-14	AY.4	https://www.ncbi.nlm.nih.gov/nuccore/OV582721.1
England/NEWC-2F081A6/2021|OV583214.1|2021-12-17	OV583214.1	2021-12-17	AY.4	https://www.ncbi.nlm.nih.gov/nuccore/OV583214.1
England/NEWC-2F09EBD/2021|OV645675.1|2021-12-14	OV645675.1	2021-12-14	AY.98	https://www.ncbi.nlm.nih.gov/nuccore/OV645675.1
England/NORT-YBE4NT/2021|OW093991.1|2021-12-18	OW093991.1	2021-12-18	AY.4.2	https://www.ncbi.nlm.nih.gov/nuccore/OW093991.1
England/NORT-YBE7EN/2021|OW108407.1|2021-12-19	OW108407.1	2021-12-19	AY.4.2	https://www.ncbi.nlm.nih.gov/nuccore/OW108407.1
England/NORT-YBE98N/2021|OW097630.1|2021-12-16	OW097630.1	2021-12-16	AY.120	https://www.ncbi.nlm.nih.gov/nuccore/OW097630.1
England/NORT-YBEA7H/2021|OW096184.1|2021-12-16	OW096184.1	2021-12-16	AY.4	https://www.ncbi.nlm.nih.gov/nuccore/OW096184.1
England/NORT-YBEHNX/2021|OW100534.1|2021-12-18	OW100534.1	2021-12-18	AY.120	https://www.ncbi.nlm.nih.gov/nuccore/OW100534.1
England/NORT-YBJBGY/2021|OW094693.1|2021-12-19	OW094693.1	2021-12-19	AY.4	https://www.ncbi.nlm.nih.gov/nuccore/OW094693.1
England/NORT-YBJF5T/2021|OW092467.1|2021-12-20	OW092467.1	2021-12-20	AY.4	https://www.ncbi.nlm.nih.gov/nuccore/OW092467.1
England/NORT-YBJRWY/2021|OW102441.1|2021-12-19	OW102441.1	2021-12-19	AY.4	https://www.ncbi.nlm.nih.gov/nuccore/OW102441.1
England/NORT-YBNX5I/2021|OW101156.1|2021-12-16	OW101156.1	2021-12-16	AY.4.2	https://www.ncbi.nlm.nih.gov/nuccore/OW101156.1
England/NORT-YBUWGA/2022|2022-01-07		2022-01-07	AY.4	https://www.ncbi.nlm.nih.gov/nuccore/
England/NORT-YBYNCF/2021|OW103782.1|2021-12-13	OW103782.1	2021-12-13	AY.4	https://www.ncbi.nlm.nih.gov/nuccore/OW103782.1
England/NORT-YNBF3R/2022|OX080012.1|2022-01-08	OX080012.1	2022-01-08	AY.4.2	https://www.ncbi.nlm.nih.gov/nuccore/OX080012.1
England/NORT-YY18FK/2021|OV197651.1|2021-11-01	OV197651.1	2021-11-01	AY.98	https://www.ncbi.nlm.nih.gov/nuccore/OV197651.1
England/NORT-YY1CSN/2021|OV195774.1|2021-11-03	OV195774.1	2021-11-03	AY.98	https://www.ncbi.nlm.nih.gov/nuccore/OV195774.1
England/NORT-YY1E9W/2021|OV197736.1|2021-11-03	OV197736.1	2021-11-03	AY.98	https://www.ncbi.nlm.nih.gov/nuccore/OV197736.1
England/NORT-YY1JPA/2021|OV199019.1|2021-11-02	OV199019.1	2021-11-02	AY.4	https://www.ncbi.nlm.nih.gov/nuccore/OV199019.1
England/NORT-YY1KDM/2021|OV198098.1|2021-11-03	OV198098.1	2021-11-03	AY.4.2	https://www.ncbi.nlm.nih.gov/nuccore/OV198098.1
England/NORT-YY1KYT/2021|OV193352.1|2021-11-03	OV193352.1	2021-11-03	AY.4	https://www.ncbi.nlm.nih.gov/nuccore/OV193352.1
England/NORT-YY1M1M/2021|OV194290.1|2021-11-03	OV194290.1	2021-11-03	AY.4	https://www.ncbi.nlm.nih.gov/nuccore/OV194290.1
England/NORT-YY1O4S/2021|OV194550.1|2021-11-03	OV194550.1	2021-11-03	AY.4	https://www.ncbi.nlm.nih.gov/nuccore/OV194550.1
England/NORT-YY1P8Y/2021|OV197090.1|2021-11-03	OV197090.1	2021-11-03	AY.4	https://www.ncbi.nlm.nih.gov/nuccore/OV197090.1
England/NORT-YY1Q34/2021|OV193556.1|2021-11-03	OV193556.1	2021-11-03	AY.4	https://www.ncbi.nlm.nih.gov/nuccore/OV193556.1
England/NORT-YY1TXC/2021|OV198099.1|2021-11-03	OV198099.1	2021-11-03	AY.4	https://www.ncbi.nlm.nih.gov/nuccore/OV198099.1
England/NORT-YY1X6X/2021|OV193427.1|2021-11-01	OV193427.1	2021-11-01	AY.4.2	https://www.ncbi.nlm.nih.gov/nuccore/OV193427.1
England/NORT-YY1XWD/2021|OV198942.1|2021-11-03	OV198942.1	2021-11-03	AY.5	https://www.ncbi.nlm.nih.gov/nuccore/OV198942.1
England/NORT-YY6C64/2021|OW096895.1|2021-12-01	OW096895.1	2021-12-01	AY.4	https://www.ncbi.nlm.nih.gov/nuccore/OW096895.1
England/NORT-YY6CNU/2021|OW093910.1|2021-11-30	OW093910.1	2021-11-30	AY.36	https://www.ncbi.nlm.nih.gov/nuccore/OW093910.1
England/NORT-YY6DPG/2021|OW105185.1|2021-12-01	OW105185.1	2021-12-01	AY.4.2	https://www.ncbi.nlm.nih.gov/nuccore/OW105185.1
England/NORT-YY6E66/2021|OW097026.1|2021-12-01	OW097026.1	2021-12-01	AY.118	https://www.ncbi.nlm.nih.gov/nuccore/OW097026.1
England/NORT-YY6E9H/2021|OW095052.1|2021-12-01	OW095052.1	2021-12-01	AY.98	https://www.ncbi.nlm.nih.gov/nuccore/OW095052.1
England/NORT-YY6EGX/2021|OW099004.1|2021-11-28	OW099004.1	2021-11-28	AY.4.2	https://www.ncbi.nlm.nih.gov/nuccore/OW099004.1
England/NORT-YY6FN4/2021|OW102912.1|2021-11-30	OW102912.1	2021-11-30	AY.4.2.1	https://www.ncbi.nlm.nih.gov/nuccore/OW102912.1
England/NORT-YY6FPR/2021|OW100964.1|2021-11-30	OW100964.1	2021-11-30	AY.4.2	https://www.ncbi.nlm.nih.gov/nuccore/OW100964.1
England/NORT-YY6MFQ/2021|OW102900.1|2021-12-01	OW102900.1	2021-12-01	AY.36	https://www.ncbi.nlm.nih.gov/nuccore/OW102900.1
England/NORT-YY6MWX/2021|OW094853.1|2021-12-01	OW094853.1	2021-12-01	AY.36	https://www.ncbi.nlm.nih.gov/nuccore/OW094853.1
England/NORT-YY6MX4/2021|OW092595.1|2021-11-30	OW092595.1	2021-11-30	AY.36	https://www.ncbi.nlm.nih.gov/nuccore/OW092595.1
England/NORT-YY6QHH/2021|OW107218.1|2021-12-02	OW107218.1	2021-12-02	AY.4.2.1	https://www.ncbi.nlm.nih.gov/nuccore/OW107218.1
England/NORT-YY6QZG/2021|OW105788.1|2021-12-02	OW105788.1	2021-12-02	AY.4	https://www.ncbi.nlm.nih.gov/nuccore/OW105788.1
England/NORT-YY6R7R/2021|OW105072.1|2021-11-30	OW105072.1	2021-11-30	AY.4.2	https://www.ncbi.nlm.nih.gov/nuccore/OW105072.1
England/NORT-YY73BK/2021|OW092528.1|2021-11-29	OW092528.1	2021-11-29	AY.4	https://www.ncbi.nlm.nih.gov/nuccore/OW092528.1
England/NORT-YY74BJ/2021|OW104193.1|2021-11-30	OW104193.1	2021-11-30	AY.4.2	https://www.ncbi.nlm.nih.gov/nuccore/OW104193.1
England/NORT-YY74MI/2021|OW107949.1|2021-11-28	OW107949.1	2021-11-28	AY.43	https://www.ncbi.nlm.nih.gov/nuccore/OW107949.1
England/NORT-YY76BF/2021|OW110318.1|2021-11-29	OW110318.1	2021-11-29	AY.4	https://www.ncbi.nlm.nih.gov/nuccore/OW110318.1
England/NORT-YY76IH/2021|OW098178.1|2021-11-30	OW098178.1	2021-11-30	AY.4	https://www.ncbi.nlm.nih.gov/nuccore/OW098178.1
England/NORT-YY76KU/2021|OW099851.1|2021-11-29	OW099851.1	2021-11-29	AY.4.2.2	https://www.ncbi.nlm.nih.gov/nuccore/OW099851.1
England/ALDP-33A698D/2022|OV799649.1|2022-01-21	OV799649.1	2022-01-21	BA.1	https://www.ncbi.nlm.nih.gov/nuccore/OV799649.1
England/ALDP-33A69C9/2022|OV800102.1|2022-01-21	OV800102.1	2022-01-21	BA.1.1	https://www.ncbi.nlm.nih.gov/nuccore/OV800102.1
England/ALDP-33A69F6/2022|OV799852.1|2022-01-21	OV799852.1	2022-01-21	BA.1.17.2	https://www.ncbi.nlm.nih.gov/nuccore/OV799852.1
England/ALDP-33AB171/2022|OV793453.1|2022-01-20	OV793453.1	2022-01-20	BA.1.1	https://www.ncbi.nlm.nih.gov/nuccore/OV793453.1
England/ALDP-33B836C/2022|OV790515.1|2022-01-22	OV790515.1	2022-01-22	BA.1	https://www.ncbi.nlm.nih.gov/nuccore/OV790515.1
England/ALDP-33BD507/2022|OV807130.1|2022-01-20	OV807130.1	2022-01-20	BA.1.17.2	https://www.ncbi.nlm.nih.gov/nuccore/OV807130.1
England/ALDP-33DE7DD/2022|OV801436.1|2022-01-20	OV801436.1	2022-01-20	BA.1.17.2	https://www.ncbi.nlm.nih.gov/nuccore/OV801436.1
England/ALDP-33DE807/2022|OV801151.1|2022-01-22	OV801151.1	2022-01-22	BA.1	https://www.ncbi.nlm.nih.gov/nuccore/OV801151.1
England/ALDP-33E3034/2022|OV798186.1|2022-01-21	OV798186.1	2022-01-21	BA.1	https://www.ncbi.nlm.nih.gov/nuccore/OV798186.1
England/ALDP-33E30DA/2022|OV797226.1|2022-01-20	OV797226.1	2022-01-20	BA.1	https://www.ncbi.nlm.nih.gov/nuccore/OV797226.1
England/ALDP-33E327A/2022|OV797558.1|2022-01-22	OV797558.1	2022-01-22	BA.1	https://www.ncbi.nlm.nih.gov/nuccore/OV797558.1
England/ALDP-33E32C5/2022|OV797898.1|2022-01-22	OV797898.1	2022-01-22	BA.1.17.2	https://www.ncbi.nlm.nih.gov/nuccore/OV797898.1
England/ALDP-342F52D/2022|OV824293.1|2022-01-24	OV824293.1	2022-01-24	BA.1.17.2	https://www.ncbi.nlm.nih.gov/nuccore/OV824293.1
England/ALDP-342F684/2022|OV824230.1|2022-01-24	OV824230.1	2022-01-24	BA.1.1	https://www.ncbi.nlm.nih.gov/nuccore/OV824230.1
England/ALDP-342F6DF/2022|OV824109.1|2022-01-24	OV824109.1	2022-01-24	BA.1.17	https://www.ncbi.nlm.nih.gov/nuccore/OV824109.1
England/ALDP-342F860/2022|OV824439.1|2022-01-24	OV824439.1	2022-01-24	BA.1.1	https://www.ncbi.nlm.nih.gov/nuccore/OV824439.1
England/ALDP-342F8CA/2022|OV824257.1|2022-01-24	OV824257.1	2022-01-24	BA.1.1	https://www.ncbi.nlm.nih.gov/nuccore/OV824257.1
England/ALDP-343069F/2022|OV832956.1|2022-01-24	OV832956.1	2022-01-24	BA.1.17.2	https://www.ncbi.nlm.nih.gov/nuccore/OV832956.1
England/ALDP-3430705/2022|OV832644.1|2022-01-24	OV832644.1	2022-01-24	BA.1.1	https://www.ncbi.nlm.nih.gov/nuccore/OV832644.1
England/ALDP-3430723/2022|OV832869.1|2022-01-22	OV832869.1	2022-01-22	BA.1	https://www.ncbi.nlm.nih.gov/nuccore/OV832869.1
England/ALDP-34308F3/2022|OV833407.1|2022-01-24	OV833407.1	2022-01-24	BA.1.17.2	https://www.ncbi.nlm.nih.gov/nuccore/OV833407.1
England/ALDP-3430AFD/2022|OV832781.1|2022-01-24	OV832781.1	2022-01-24	BA.1.15.1	https://www.ncbi.nlm.nih.gov/nuccore/OV832781.1
England/ALDP-343F95B/2022|OV823961.1|2022-01-25	OV823961.1	2022-01-25	BA.1.17.2	https://www.ncbi.nlm.nih.gov/nuccore/OV823961.1
England/ALDP-3446BD3/2022|OV820538.1|2022-01-25	OV820538.1	2022-01-25	BA.1	https://www.ncbi.nlm.nih.gov/nuccore/OV820538.1
England/ALDP-3447255/2022|OV819827.1|2022-01-25	OV819827.1	2022-01-25	BA.1	https://www.ncbi.nlm.nih.gov/nuccore/OV819827.1
England/ALDP-344748C/2022|OV820158.1|2022-01-25	OV820158.1	2022-01-25	BA.1.17.2	https://www.ncbi.nlm.nih.gov/nuccore/OV820158.1
England/ALDP-34494D5/2022|OV823825.1|2022-01-25	OV823825.1	2022-01-25	BA.1.1	https://www.ncbi.nlm.nih.gov/nuccore/OV823825.1
England/ALDP-3449657/2022|OV822590.1|2022-01-25	OV822590.1	2022-01-25	BA.1	https://www.ncbi.nlm.nih.gov/nuccore/OV822590.1
England/ALDP-3449693/2022|OV822603.1|2022-01-25	OV822603.1	2022-01-25	BA.1.1	https://www.ncbi.nlm.nih.gov/nuccore/OV822603.1
England/ALDP-34496EE/2022|OV822588.1|2022-01-25	OV822588.1	2022-01-25	BA.1.17.2	https://www.ncbi.nlm.nih.gov/nuccore/OV822588.1
England/ALDP-34497FA/2022|OV821480.1|2022-01-25	OV821480.1	2022-01-25	BA.1.17.2	https://www.ncbi.nlm.nih.gov/nuccore/OV821480.1
England/ALDP-346289E/2022|OV816528.1|2022-01-27	OV816528.1	2022-01-27	BA.1.17.2	https://www.ncbi.nlm.nih.gov/nuccore/OV816528.1
England/ALDP-3466CAD/2022|OV837237.1|2022-01-26	OV837237.1	2022-01-26	BA.1.17.2	https://www.ncbi.nlm.nih.gov/nuccore/OV837237.1
England/ALDP-3466D7D/2022|OV837250.1|2022-01-26	OV837250.1	2022-01-26	BA.1.17.2	https://www.ncbi.nlm.nih.gov/nuccore/OV837250.1
England/ALDP-3466D9B/2022|OV837117.1|2022-01-26	OV837117.1	2022-01-26	BA.1.15	https://www.ncbi.nlm.nih.gov/nuccore/OV837117.1
England/ALDP-3466E4D/2022|OV837084.1|2022-01-26	OV837084.1	2022-01-26	BA.1.1.14	https://www.ncbi.nlm.nih.gov/nuccore/OV837084.1
England/ALDP-3466FB3/2022|OV837236.1|2022-01-26	OV837236.1	2022-01-26	BA.1.16	https://www.ncbi.nlm.nih.gov/nuccore/OV837236.1
England/ALDP-3467046/2022|OV837700.1|2022-01-26	OV837700.1	2022-01-26	BA.1.1.12	https://www.ncbi.nlm.nih.gov/nuccore/OV837700.1
England/ALDP-346E7E0/2022|OV859215.1|2022-01-25	OV859215.1	2022-01-25	BA.1.17.2	https://www.ncbi.nlm.nih.gov/nuccore/OV859215.1
England/ALDP-346EB7B/2022|OV860438.1|2022-01-26	OV860438.1	2022-01-26	BA.1.1	https://www.ncbi.nlm.nih.gov/nuccore/OV860438.1
England/ALDP-3473830/2022|OV863797.1|2022-01-27	OV863797.1	2022-01-27	BA.1.6	https://www.ncbi.nlm.nih.gov/nuccore/OV863797.1
England/ALDP-3475D6C/2022|OV839879.1|2022-01-26	OV839879.1	2022-01-26	BA.1	https://www.ncbi.nlm.nih.gov/nuccore/OV839879.1
England/ALDP-3475DE4/2022|OV839618.1|2022-01-27	OV839618.1	2022-01-27	BA.1	https://www.ncbi.nlm.nih.gov/nuccore/OV839618.1
England/ALDP-3475FA2/2022|OV840226.1|2022-01-27	OV840226.1	2022-01-27	BA.1.16	https://www.ncbi.nlm.nih.gov/nuccore/OV840226.1
England/ALDP-3475FC0/2022|OV839933.1|2022-01-27	OV839933.1	2022-01-27	BA.1.1.14	https://www.ncbi.nlm.nih.gov/nuccore/OV839933.1
England/ALDP-3476071/2022|OV839604.1|2022-01-27	OV839604.1	2022-01-27	BA.1.1.14	https://www.ncbi.nlm.nih.gov/nuccore/OV839604.1
England/ALDP-3478130/2022|OV839974.1|2022-01-27	OV839974.1	2022-01-27	BA.1.15	https://www.ncbi.nlm.nih.gov/nuccore/OV839974.1
England/ALDP-34781A9/2022|OV840184.1|2022-01-26	OV840184.1	2022-01-26	BA.1.17.2	https://www.ncbi.nlm.nih.gov/nuccore/OV840184.1
England/ALDP-348770F/2022|OV867433.1|2022-01-28	OV867433.1	2022-01-28	BA.1.17.2	https://www.ncbi.nlm.nih.gov/nuccore/OV867433.1
England/ALDP-34892EE/2022|OV860171.1|2022-01-29	OV860171.1	2022-01-29	BA.1.16	https://www.ncbi.nlm.nih.gov/nuccore/OV860171.1
England/ALDP-348AE52/2022|OV867271.1|2022-01-28	OV867271.1	2022-01-28	BA.1.17.2	https://www.ncbi.nlm.nih.gov/nuccore/OV867271.1
England/ALDP-34A9655/2022|OV864901.1|2022-01-28	OV864901.1	2022-01-28	BA.1.1	https://www.ncbi.nlm.nih.gov/nuccore/OV864901.1
England/ALDP-34BC491/2022|OV873682.1|2022-01-29	OV873682.1	2022-01-29	BA.1.17.2	https://www.ncbi.nlm.nih.gov/nuccore/OV873682.1
England/ALDP-34BC507/2022|OV872866.1|2022-01-29	OV872866.1	2022-01-29	BA.1.17.2	https://www.ncbi.nlm.nih.gov/nuccore/OV872866.1
England/ALDP-34C27DB/2022|OV876719.1|2022-01-30	OV876719.1	2022-01-30	BA.1.1	https://www.ncbi.nlm.nih.gov/nuccore/OV876719.1
England/ALDP-34C3AC2/2022|OV872667.1|2022-01-29	OV872667.1	2022-01-29	BA.1.1	https://www.ncbi.nlm.nih.gov/nuccore/OV872667.1
England/ALDP-34C3B0B/2022|OV873316.1|2022-01-29	OV873316.1	2022-01-29	BA.1.1	https://www.ncbi.nlm.nih.gov/nuccore/OV873316.1
England/ALDP-34C3BCF/2022|OV872740.1|2022-01-29	OV872740.1	2022-01-29	BA.1	https://www.ncbi.nlm.nih.gov/nuccore/OV872740.1
England/ALDP-34C3DD8/2022|OV873430.1|2022-01-29	OV873430.1	2022-01-29	BA.1	https://www.ncbi.nlm.nih.gov/nuccore/OV873430.1
England/ALDP-34CE906/2022|OV879297.1|2022-01-29	OV879297.1	2022-01-29	BA.1.1	https://www.ncbi.nlm.nih.gov/nuccore/OV879297.1
England/ALDP-34D8505/2022|OV922559.1|2022-01-30	OV922559.1	2022-01-30	BA.1	https://www.ncbi.nlm.nih.gov/nuccore/OV922559.1
England/ALDP-34D8523/2022|OV922847.1|2022-01-31	OV922847.1	2022-01-31	BA.1.17.2	https://www.ncbi.nlm.nih.gov/nuccore/OV922847.1
England/ALDP-34E03F1/2022|OV893938.1|2022-01-30	OV893938.1	2022-01-30	BA.1.1	https://www.ncbi.nlm.nih.gov/nuccore/OV893938.1
England/ALDP-34E04FE/2022|OV893676.1|2022-01-30	OV893676.1	2022-01-30	BA.1.17.2	https://www.ncbi.nlm.nih.gov/nuccore/OV893676.1
England/ALDP-34F99E4/2022|OV895357.1|2022-01-31	OV895357.1	2022-01-31	BA.1.1	https://www.ncbi.nlm.nih.gov/nuccore/OV895357.1
England/ALDP-34FD546/2022|OV896938.1|2022-01-31	OV896938.1	2022-01-31	BA.1	https://www.ncbi.nlm.nih.gov/nuccore/OV896938.1
England/ALDP-34FF80F/2022|OV910518.1|2022-01-30	OV910518.1	2022-01-30	BA.1.17.2	https://www.ncbi.nlm.nih.gov/nuccore/OV910518.1
England/ALDP-3502D54/2022|OV899974.1|2022-01-31	OV899974.1	2022-01-31	BA.1.17.2	https://www.ncbi.nlm.nih.gov/nuccore/OV899974.1
England/ALDP-3502DEB/2022|OV900173.1|2022-01-30	OV900173.1	2022-01-30	BA.1.1	https://www.ncbi.nlm.nih.gov/nuccore/OV900173.1
England/ALDP-3502FC7/2022|OV899686.1|2022-01-30	OV899686.1	2022-01-30	BA.1.17.2	https://www.ncbi.nlm.nih.gov/nuccore/OV899686.1
England/ALDP-3502FD6/2022|OV900150.1|2022-01-31	OV900150.1	2022-01-31	BA.1.1.13	https://www.ncbi.nlm.nih.gov/nuccore/OV900150.1
England/ALDP-350304B/2022|OV899969.1|2022-01-31	OV899969.1	2022-01-31	BA.1	https://www.ncbi.nlm.nih.gov/nuccore/OV899969.1
England/ALDP-3503096/2022|OV900133.1|2022-01-31	OV900133.1	2022-01-31	BA.1.18	https://www.ncbi.nlm.nih.gov/nuccore/OV900133.1
England/ALDP-35030A5/2022|OV899878.1|2022-01-31	OV899878.1	2022-01-31	BA.1.1	https://www.ncbi.nlm.nih.gov/nuccore/OV899878.1
England/ALDP-35030E1/2022|OV899647.1|2022-01-31	OV899647.1	2022-01-31	BA.1.1.15	https://www.ncbi.nlm.nih.gov/nuccore/OV899647.1
England/ALDP-35142F6/2022|OV896765.1|2022-01-31	OV896765.1	2022-01-31	BA.1.17.2	https://www.ncbi.nlm.nih.gov/nuccore/OV896765.1
England/ALDP-35160BE/2022|OV910034.1|2022-01-31	OV910034.1	2022-01-31	BA.1.17.2	https://www.ncbi.nlm.nih.gov/nuccore/OV910034.1
England/ALDP-351D257/2022|OV897958.1|2022-02-01	OV897958.1	2022-02-01	BA.1	https://www.ncbi.nlm.nih.gov/nuccore/OV897958.1
England/ALDP-351D266/2022|OV898022.1|2022-02-01	OV898022.1	2022-02-01	BA.1.1	https://www.ncbi.nlm.nih.gov/nuccore/OV898022.1
England/ALDP-351D309/2022|OV897228.1|2022-02-01	OV897228.1	2022-02-01	BA.1	https://www.ncbi.nlm.nih.gov/nuccore/OV897228.1
England/ALDP-351D4BB/2022|OV898337.1|2022-02-01	OV898337.1	2022-02-01	BA.1.1	https://www.ncbi.nlm.nih.gov/nuccore/OV898337.1
England/ALDP-351E308/2022|OV894889.1|2022-02-01	OV894889.1	2022-02-01	BA.1.17.2	https://www.ncbi.nlm.nih.gov/nuccore/OV894889.1
England/ALDP-3538AE5/2022|OV929104.1|2022-02-02	OV929104.1	2022-02-02	BA.1.17.2	https://www.ncbi.nlm.nih.gov/nuccore/OV929104.1
England/ALDP-3544679/2022|OV925397.1|2022-02-02	OV925397.1	2022-02-02	BA.1.17.2	https://www.ncbi.nlm.nih.gov/nuccore/OV925397.1
England/ALDP-3546282/2022|OV926667.1|2022-02-02	OV926667.1	2022-02-02	BA.1.17.2	https://www.ncbi.nlm.nih.gov/nuccore/OV926667.1
England/ALDP-354F26B/2022|OV935161.1|2022-02-02	OV935161.1	2022-02-02	BA.1.1	https://www.ncbi.nlm.nih.gov/nuccore/OV935161.1
England/ALDP-357DD27/2022|OV933271.1|2022-02-03	OV933271.1	2022-02-03	BA.1.1	https://www.ncbi.nlm.nih.gov/nuccore/OV933271.1
England/ALDP-357EF8A/2022|OV930344.1|2022-02-03	OV930344.1	2022-02-03	BA.1.17.2	https://www.ncbi.nlm.nih.gov/nuccore/OV930344.1
England/ALDP-358193B/2022|OV930823.1|2022-02-03	OV930823.1	2022-02-03	BD.1	https://www.ncbi.nlm.nih.gov/nuccore/OV930823.1
England/ALDP-3581977/2022|OV930748.1|2022-02-03	OV930748.1	2022-02-03	BA.1.17.2	https://www.ncbi.nlm.nih.gov/nuccore/OV930748.1
England/ALDP-3581B53/2022|OV930842.1|2022-02-03	OV930842.1	2022-02-03	BA.1.1	https://www.ncbi.nlm.nih.gov/nuccore/OV930842.1
England/ALDP-35955C7/2022|OV944194.1|2022-02-04	OV944194.1	2022-02-04	BA.1	https://www.ncbi.nlm.nih.gov/nuccore/OV944194.1
England/ALDP-3595C59/2022|OV948626.1|2022-02-05	OV948626.1	2022-02-05	BA.1.17.2	https://www.ncbi.nlm.nih.gov/nuccore/OV948626.1
England/ALDP-3595D47/2022|OV947342.1|2022-02-04	OV947342.1	2022-02-04	BA.1.1	https://www.ncbi.nlm.nih.gov/nuccore/OV947342.1
England/ALDP-3595F6F/2022|OV948734.1|2022-02-05	OV948734.1	2022-02-05	BA.1	https://www.ncbi.nlm.nih.gov/nuccore/OV948734.1
England/ALDP-35990E0/2022|OV938016.1|2022-02-04	OV938016.1	2022-02-04	BA.1.15.1	https://www.ncbi.nlm.nih.gov/nuccore/OV938016.1
England/ALDP-359D538/2022|OV938059.1|2022-02-03	OV938059.1	2022-02-03	BA.1.1.4	https://www.ncbi.nlm.nih.gov/nuccore/OV938059.1
England/ALDP-35A4756/2022|OV948665.1|2022-02-04	OV948665.1	2022-02-04	BA.1.1	https://www.ncbi.nlm.nih.gov/nuccore/OV948665.1
England/ALDP-35A4905/2022|OV944772.1|2022-02-04	OV944772.1	2022-02-04	BA.1.1	https://www.ncbi.nlm.nih.gov/nuccore/OV944772.1
England/ALDP-35A4A11/2022|OV943558.1|2022-02-03	OV943558.1	2022-02-03	BA.1.15.1	https://www.ncbi.nlm.nih.gov/nuccore/OV943558.1
England/ALDP-35A66B1/2022|OV942708.1|2022-02-04	OV942708.1	2022-02-04	BA.1.1	https://www.ncbi.nlm.nih.gov/nuccore/OV942708.1
England/ALDP-35AEF18/2022|OV945651.1|2022-02-04	OV945651.1	2022-02-04	BA.1.17.2	https://www.ncbi.nlm.nih.gov/nuccore/OV945651.1
England/ALDP-35D60C9/2022|OV957693.1|2022-02-05	OV957693.1	2022-02-05	BA.1.18	https://www.ncbi.nlm.nih.gov/nuccore/OV957693.1
England/ALDP-35D914B/2022|OV955109.1|2022-02-06	OV955109.1	2022-02-06	BA.1.1	https://www.ncbi.nlm.nih.gov/nuccore/OV955109.1
England/ALDP-35D9248/2022|OV956372.1|2022-02-05	OV956372.1	2022-02-05	BA.1.17.2	https://www.ncbi.nlm.nih.gov/nuccore/OV956372.1
England/ALDP-35D9318/2022|OV955928.1|2022-02-05	OV955928.1	2022-02-05	BA.1.17.2	https://www.ncbi.nlm.nih.gov/nuccore/OV955928.1
England/ALDP-35DEA78/2022|OV959349.1|2022-02-06	OV959349.1	2022-02-06	BA.1.1	https://www.ncbi.nlm.nih.gov/nuccore/OV959349.1
England/ALDP-361E361/2022|OV967935.1|2022-02-07	OV967935.1	2022-02-07	BA.1.1	https://www.ncbi.nlm.nih.gov/nuccore/OV967935.1
England/ALDP-361F218/2022|OV967044.1|2022-02-07	OV967044.1	2022-02-07	BA.1.17.2	https://www.ncbi.nlm.nih.gov/nuccore/OV967044.1
England/ALDP-361F236/2022|OV967572.1|2022-02-05	OV967572.1	2022-02-05	BA.1	https://www.ncbi.nlm.nih.gov/nuccore/OV967572.1
England/ALDP-361F3F7/2022|OV967381.1|2022-02-07	OV967381.1	2022-02-07	BA.1.15.1	https://www.ncbi.nlm.nih.gov/nuccore/OV967381.1
England/ALDP-361F44F/2022|OV967320.1|2022-02-07	OV967320.1	2022-02-07	BA.1.17.2	https://www.ncbi.nlm.nih.gov/nuccore/OV967320.1
England/ALDP-361F49A/2022|OV967234.1|2022-02-07	OV967234.1	2022-02-07	BA.1.1	https://www.ncbi.nlm.nih.gov/nuccore/OV967234.1
England/ALDP-361F61C/2022|OV967559.1|2022-02-07	OV967559.1	2022-02-07	BA.1	https://www.ncbi.nlm.nih.gov/nuccore/OV967559.1
England/ALDP-361F6A3/2022|OV969194.1|2022-02-06	OV969194.1	2022-02-06	BA.1	https://www.ncbi.nlm.nih.gov/nuccore/OV969194.1
England/ALDP-361F773/2022|OV967451.1|2022-02-07	OV967451.1	2022-02-07	BA.1.17.2	https://www.ncbi.nlm.nih.gov/nuccore/OV967451.1
England/ALDP-361FFC6/2022|OV966593.1|2022-02-07	OV966593.1	2022-02-07	BA.1	https://www.ncbi.nlm.nih.gov/nuccore/OV966593.1
England/ALDP-361FFD5/2022|OV965554.1|2022-02-05	OV965554.1	2022-02-05	BA.1	https://www.ncbi.nlm.nih.gov/nuccore/OV965554.1
England/ALDP-3620083/2022|OV966065.1|2022-02-07	OV966065.1	2022-02-07	BA.1	https://www.ncbi.nlm.nih.gov/nuccore/OV966065.1
England/ALDP-3624A18/2022|OV963869.1|2022-02-08	OV963869.1	2022-02-08	BA.1.1	https://www.ncbi.nlm.nih.gov/nuccore/OV963869.1
England/ALDP-3624A36/2022|OV962830.1|2022-02-08	OV962830.1	2022-02-08	BA.1	https://www.ncbi.nlm.nih.gov/nuccore/OV962830.1
England/ALDP-3624D79/2022|OV963451.1|2022-02-08	OV963451.1	2022-02-08	BA.1	https://www.ncbi.nlm.nih.gov/nuccore/OV963451.1
England/ALDP-362D4C6/2022|OV964447.1|2022-02-08	OV964447.1	2022-02-08	BA.1	https://www.ncbi.nlm.nih.gov/nuccore/OV964447.1
England/ALDP-362D5D2/2022|OV963939.1|2022-02-08	OV963939.1	2022-02-08	BA.1.1	https://www.ncbi.nlm.nih.gov/nuccore/OV963939.1
England/ALDP-362D675/2022|OV964727.1|2022-02-08	OV964727.1	2022-02-08	BA.1.15.1	https://www.ncbi.nlm.nih.gov/nuccore/OV964727.1
England/ALDP-362D87F/2022|OV978328.1|2022-02-09	OV978328.1	2022-02-09	BA.1.1	https://www.ncbi.nlm.nih.gov/nuccore/OV978328.1
England/ALDP-365E59C/2022|OV992280.1|2022-02-09	OV992280.1	2022-02-09	BA.1.15.1	https://www.ncbi.nlm.nih.gov/nuccore/OV992280.1
England/ALDP-365E769/2022|OV992175.1|2022-02-09	OV992175.1	2022-02-09	BA.1.17.2	https://www.ncbi.nlm.nih.gov/nuccore/OV992175.1
England/ALDP-3663DAB/2022|OV982485.1|2022-02-09	OV982485.1	2022-02-09	BA.1.1	https://www.ncbi.nlm.nih.gov/nuccore/OV982485.1
England/ALDP-36671C9/2022|OV982000.1|2022-02-09	OV982000.1	2022-02-09	BA.1.1	https://www.ncbi.nlm.nih.gov/nuccore/OV982000.1
England/ALDP-366930D/2022|OW000210.1|2022-02-09	OW000210.1	2022-02-09	BA.1.17.2	https://www.ncbi.nlm.nih.gov/nuccore/OW000210.1
England/ALDP-366A75B/2022|OV981083.1|2022-02-09	OV981083.1	2022-02-09	BA.1.16	https://www.ncbi.nlm.nih.gov/nuccore/OV981083.1
England/ALDP-366A8C1/2022|OV981928.1|2022-02-08	OV981928.1	2022-02-08	BA.1.1.14	https://www.ncbi.nlm.nih.gov/nuccore/OV981928.1
England/ALDP-369164F/2022|OV995008.1|2022-02-10	OV995008.1	2022-02-10	BA.1.1	https://www.ncbi.nlm.nih.gov/nuccore/OV995008.1
England/ALDP-369363E/2022|OV996561.1|2022-02-10	OV996561.1	2022-02-10	BA.1.1	https://www.ncbi.nlm.nih.gov/nuccore/OV996561.1
England/ALDP-36992BC/2022|OV998878.1|2022-02-12	OV998878.1	2022-02-12	BA.1.1.1	https://www.ncbi.nlm.nih.gov/nuccore/OV998878.1
England/ALDP-369F104/2022|OV998956.1|2022-02-11	OV998956.1	2022-02-11	BA.1.17.2	https://www.ncbi.nlm.nih.gov/nuccore/OV998956.1
England/ALDP-36B439A/2022|OW051061.1|2022-02-11	OW051061.1	2022-02-11	BA.1	https://www.ncbi.nlm.nih.gov/nuccore/OW051061.1
England/ALDP-36B5645/2022|OW005162.1|2022-02-10	OW005162.1	2022-02-10	BA.1.17.2	https://www.ncbi.nlm.nih.gov/nuccore/OW005162.1
England/ALDP-36B5663/2022|OW005178.1|2022-02-11	OW005178.1	2022-02-11	BA.1.17.2	https://www.ncbi.nlm.nih.gov/nuccore/OW005178.1
England/ALDP-36B5B0A/2022|OW004890.1|2022-02-11	OW004890.1	2022-02-11	BA.1.1.1	https://www.ncbi.nlm.nih.gov/nuccore/OW004890.1
England/ALDP-36B6680/2022|OW006319.1|2022-02-11	OW006319.1	2022-02-11	BA.1.1	https://www.ncbi.nlm.nih.gov/nuccore/OW006319.1
England/ALDP-36B8BDA/2022|OW046630.1|2022-02-12	OW046630.1	2022-02-12	BA.1.1	https://www.ncbi.nlm.nih.gov/nuccore/OW046630.1
England/ALDP-36CD097/2022|OW003216.1|2022-02-12	OW003216.1	2022-02-12	BA.1.17.2	https://www.ncbi.nlm.nih.gov/nuccore/OW003216.1
England/ALDP-36D1F93/2022|OW004439.1|2022-02-11	OW004439.1	2022-02-11	BA.1.1.12	https://www.ncbi.nlm.nih.gov/nuccore/OW004439.1
England/ALDP-36D242A/2022|OW004401.1|2022-02-12	OW004401.1	2022-02-12	BA.1.17.2	https://www.ncbi.nlm.nih.gov/nuccore/OW004401.1
England/ALDP-36D3EEF/2022|OW001494.1|2022-02-13	OW001494.1	2022-02-13	BA.1.17.2	https://www.ncbi.nlm.nih.gov/nuccore/OW001494.1
England/ALDP-36E604D/2022|OW070242.1|2022-02-12	OW070242.1	2022-02-12	BA.1.1	https://www.ncbi.nlm.nih.gov/nuccore/OW070242.1
England/ALDP-36EE494/2022|OW070331.1|2022-02-13	OW070331.1	2022-02-13	BA.1	https://www.ncbi.nlm.nih.gov/nuccore/OW070331.1
England/ALDP-36FFD59/2022|OW010181.1|2022-02-15	OW010181.1	2022-02-15	BA.1.1	https://www.ncbi.nlm.nih.gov/nuccore/OW010181.1
England/ALDP-370301C/2022|OW064195.1|2022-02-14	OW064195.1	2022-02-14	BA.1.16	https://www.ncbi.nlm.nih.gov/nuccore/OW064195.1
England/ALDP-3703146/2022|OW063404.1|2022-02-14	OW063404.1	2022-02-14	BA.1.1	https://www.ncbi.nlm.nih.gov/nuccore/OW063404.1
England/ALDP-370F0B6/2022|OW011090.1|2022-02-14	OW011090.1	2022-02-14	BA.1.17.2	https://www.ncbi.nlm.nih.gov/nuccore/OW011090.1
England/ALDP-3712232/2022|OW010527.1|2022-02-14	OW010527.1	2022-02-14	BA.1	https://www.ncbi.nlm.nih.gov/nuccore/OW010527.1
England/ALDP-371486B/2022|OW010506.1|2022-02-14	OW010506.1	2022-02-14	BA.1	https://www.ncbi.nlm.nih.gov/nuccore/OW010506.1
England/ALDP-372408E/2022|OW017108.1|2022-02-12	OW017108.1	2022-02-12	BA.1.1	https://www.ncbi.nlm.nih.gov/nuccore/OW017108.1
England/ALDP-3724EC0/2022|OW017982.1|2022-02-13	OW017982.1	2022-02-13	BA.1.18	https://www.ncbi.nlm.nih.gov/nuccore/OW017982.1
England/ALDP-37253DF/2022|OW016665.1|2022-02-14	OW016665.1	2022-02-14	BA.1.15.1	https://www.ncbi.nlm.nih.gov/nuccore/OW016665.1
England/ALDP-3732C6B/2022|OW061811.1|2022-02-15	OW061811.1	2022-02-15	BA.1.17.2	https://www.ncbi.nlm.nih.gov/nuccore/OW061811.1
England/ALDP-3732C89/2022|OW062339.1|2022-02-15	OW062339.1	2022-02-15	BA.1.1.13	https://www.ncbi.nlm.nih.gov/nuccore/OW062339.1
England/ALDP-373570D/2022|OW033033.1|2022-02-15	OW033033.1	2022-02-15	BA.1.1	https://www.ncbi.nlm.nih.gov/nuccore/OW033033.1
England/ALDP-3738078/2022|OW018547.1|2022-02-15	OW018547.1	2022-02-15	BA.1.1	https://www.ncbi.nlm.nih.gov/nuccore/OW018547.1
England/ALDP-37381EE/2022|OW017378.1|2022-02-14	OW017378.1	2022-02-14	BA.1.17.2	https://www.ncbi.nlm.nih.gov/nuccore/OW017378.1
England/ALDP-3738218/2022|OW017322.1|2022-02-15	OW017322.1	2022-02-15	BA.1.1	https://www.ncbi.nlm.nih.gov/nuccore/OW017322.1
England/ALDP-373847C/2022|OW017751.1|2022-02-14	OW017751.1	2022-02-14	BA.1	https://www.ncbi.nlm.nih.gov/nuccore/OW017751.1
England/ALDP-375B5DA/2022|OW016009.1|2022-02-17	OW016009.1	2022-02-17	BA.1.1.15	https://www.ncbi.nlm.nih.gov/nuccore/OW016009.1
England/ALDP-375ECB4/2022|OW118546.1|2022-02-16	OW118546.1	2022-02-16	BA.1.1	https://www.ncbi.nlm.nih.gov/nuccore/OW118546.1
England/ALDP-377FE7B/2022|OW114573.1|2022-02-18	OW114573.1	2022-02-18	BA.1.17.2	https://www.ncbi.nlm.nih.gov/nuccore/OW114573.1
England/ALDP-377FFC3/2022|OW115877.1|2022-02-18	OW115877.1	2022-02-18	BA.1.1	https://www.ncbi.nlm.nih.gov/nuccore/OW115877.1
England/ALDP-3780017/2022|OW115619.1|2022-02-18	OW115619.1	2022-02-18	BA.1	https://www.ncbi.nlm.nih.gov/nuccore/OW115619.1
England/ALDP-37800DB/2022|OW115685.1|2022-02-18	OW115685.1	2022-02-18	BA.1.1	https://www.ncbi.nlm.nih.gov/nuccore/OW115685.1
England/ALDP-378017E/2022|OW115876.1|2022-02-18	OW115876.1	2022-02-18	BA.1.1	https://www.ncbi.nlm.nih.gov/nuccore/OW115876.1
England/ALDP-37801C9/2022|OW114735.1|2022-02-18	OW114735.1	2022-02-18	BA.1.17.2	https://www.ncbi.nlm.nih.gov/nuccore/OW114735.1
England/ALDP-3784F43/2022|OW115227.1|2022-02-17	OW115227.1	2022-02-17	BD.1	https://www.ncbi.nlm.nih.gov/nuccore/OW115227.1
England/ALDP-378847D/2022|OW090259.1|2022-02-17	OW090259.1	2022-02-17	BA.1.1	https://www.ncbi.nlm.nih.gov/nuccore/OW090259.1
England/ALDP-37886A4/2022|OW090588.1|2022-02-17	OW090588.1	2022-02-17	BA.1.1	https://www.ncbi.nlm.nih.gov/nuccore/OW090588.1
England/ALDP-3788950/2022|OW089781.1|2022-02-17	OW089781.1	2022-02-17	BA.1.1.14	https://www.ncbi.nlm.nih.gov/nuccore/OW089781.1
England/ALDP-378DE98/2022|OW039815.1|2022-02-18	OW039815.1	2022-02-18	BA.1.1	https://www.ncbi.nlm.nih.gov/nuccore/OW039815.1
England/ALDP-378E064/2022|OW047649.1|2022-02-18	OW047649.1	2022-02-18	BA.1.17.2	https://www.ncbi.nlm.nih.gov/nuccore/OW047649.1
England/ALDP-378E116/2022|OW046609.1|2022-02-18	OW046609.1	2022-02-18	BA.1	https://www.ncbi.nlm.nih.gov/nuccore/OW046609.1
England/ALDP-379BE88/2022|OW112125.1|2022-02-18	OW112125.1	2022-02-18	BA.1.1	https://www.ncbi.nlm.nih.gov/nuccore/OW112125.1
England/ALDP-37A72AB/2022|OW092654.1|2022-02-18	OW092654.1	2022-02-18	BA.1.15.1	https://www.ncbi.nlm.nih.gov/nuccore/OW092654.1
England/ALDP-37B26A1/2022|OW089425.1|2022-02-18	OW089425.1	2022-02-18	BA.1.17.2	https://www.ncbi.nlm.nih.gov/nuccore/OW089425.1
England/ALDP-37B3D23/2022|OW033783.1|2022-02-18	OW033783.1	2022-02-18	BA.1	https://www.ncbi.nlm.nih.gov/nuccore/OW033783.1
England/ALDP-37CCA7B/2022|OW038251.1|2022-02-19	OW038251.1	2022-02-19	BA.1.1	https://www.ncbi.nlm.nih.gov/nuccore/OW038251.1
England/ALDP-37EFEC1/2022|OW057762.1|2022-02-21	OW057762.1	2022-02-21	BA.1.17.2	https://www.ncbi.nlm.nih.gov/nuccore/OW057762.1
England/ALDP-37EFF0A/2022|OW058436.1|2022-02-20	OW058436.1	2022-02-20	BA.1.1	https://www.ncbi.nlm.nih.gov/nuccore/OW058436.1
England/ALDP-37F9D7C/2022|OW056396.1|2022-02-20	OW056396.1	2022-02-20	BA.1.1	https://www.ncbi.nlm.nih.gov/nuccore/OW056396.1
England/ALDP-38048E5/2022|OW053825.1|2022-02-21	OW053825.1	2022-02-21	BA.1.17.2	https://www.ncbi.nlm.nih.gov/nuccore/OW053825.1
England/ALDP-381B4E7/2022|OW078474.1|2022-02-21	OW078474.1	2022-02-21	BA.1.1	https://www.ncbi.nlm.nih.gov/nuccore/OW078474.1
England/ALDP-3820546/2022|OW077998.1|2022-02-21	OW077998.1	2022-02-21	BA.1.1.14	https://www.ncbi.nlm.nih.gov/nuccore/OW077998.1
England/ALDP-38206CB/2022|OW077985.1|2022-02-21	OW077985.1	2022-02-21	BA.1	https://www.ncbi.nlm.nih.gov/nuccore/OW077985.1
England/ALDP-390AF16/2022|OW174446.1|2022-03-03	OW174446.1	2022-03-03	BA.1.1.14	https://www.ncbi.nlm.nih.gov/nuccore/OW174446.1
England/ALDP-391F44C/2022|OW173020.1|2022-03-04	OW173020.1	2022-03-04	BA.1.1	https://www.ncbi.nlm.nih.gov/nuccore/OW173020.1
England/ALDP-391F5A3/2022|OW169123.1|2022-03-04	OW169123.1	2022-03-04	BA.1.1.1	https://www.ncbi.nlm.nih.gov/nuccore/OW169123.1
England/ALDP-39223EF/2022|OW177930.1|2022-03-03	OW177930.1	2022-03-03	BA.1.1	https://www.ncbi.nlm.nih.gov/nuccore/OW177930.1
England/ALDP-3930CA7/2022|2022-03-02		2022-03-02	BA.1.1	https://www.ncbi.nlm.nih.gov/nuccore/
England/ALDP-39C79EA/2022|OW192280.1|2022-03-07	OW192280.1	2022-03-07	BA.1.1	https://www.ncbi.nlm.nih.gov/nuccore/OW192280.1
England/ALDP-39CBAF2/2022|OW192361.1|2022-03-06	OW192361.1	2022-03-06	BA.1.1	https://www.ncbi.nlm.nih.gov/nuccore/OW192361.1
England/ALDP-39CCBEF/2022|OW225589.1|2022-03-06	OW225589.1	2022-03-06	BD.1	https://www.ncbi.nlm.nih.gov/nuccore/OW225589.1
England/ALDP-3A0722E/2022|OW230574.1|2022-03-09	OW230574.1	2022-03-09	BA.1.1	https://www.ncbi.nlm.nih.gov/nuccore/OW230574.1
England/ALDP-3A07349/2022|OW231080.1|2022-03-09	OW231080.1	2022-03-09	BA.1.1	https://www.ncbi.nlm.nih.gov/nuccore/OW231080.1
England/ALDP-3A08D86/2022|OW231382.1|2022-03-08	OW231382.1	2022-03-08	BA.1.1	https://www.ncbi.nlm.nih.gov/nuccore/OW231382.1
England/ALDP-3A8CE0F/2022|OW260807.1|2022-03-12	OW260807.1	2022-03-12	BA.1.1	https://www.ncbi.nlm.nih.gov/nuccore/OW260807.1
England/ALDP-3A97B19/2022|OW262304.1|2022-03-12	OW262304.1	2022-03-12	BA.1.1	https://www.ncbi.nlm.nih.gov/nuccore/OW262304.1
England/BRBR-2F31836/2021|OV598377.1|2021-12-18	OV598377.1	2021-12-18	BA.1.15.1	https://www.ncbi.nlm.nih.gov/nuccore/OV598377.1
England/BRBR-303FC47/2021|OV434130.1|2021-12-27	OV434130.1	2021-12-27	BA.1.15.1	https://www.ncbi.nlm.nih.gov/nuccore/OV434130.1
England/BRBR-306FE2A/2021|OV650992.1|2021-12-28	OV650992.1	2021-12-28	BA.1	https://www.ncbi.nlm.nih.gov/nuccore/OV650992.1
England/BRBR-3128A91/2022|OV510504.1|2022-01-05	OV510504.1	2022-01-05	BA.1.15.1	https://www.ncbi.nlm.nih.gov/nuccore/OV510504.1
England/BRBR-3147CB4/2022|OV556089.1|2022-01-04	OV556089.1	2022-01-04	BA.1.15.1	https://www.ncbi.nlm.nih.gov/nuccore/OV556089.1
England/BRBR-314C4E4/2022|OV567753.1|2022-01-04	OV567753.1	2022-01-04	BA.1.1	https://www.ncbi.nlm.nih.gov/nuccore/OV567753.1
England/BRBR-318EC93/2022|OV562546.1|2022-01-06	OV562546.1	2022-01-06	BA.1	https://www.ncbi.nlm.nih.gov/nuccore/OV562546.1
England/BRBR-3194B15/2022|OV610646.1|2022-01-05	OV610646.1	2022-01-05	BA.1.17.2	https://www.ncbi.nlm.nih.gov/nuccore/OV610646.1
England/BRBR-31A72A1/2022|OV608605.1|2022-01-07	OV608605.1	2022-01-07	BA.1.1.15	https://www.ncbi.nlm.nih.gov/nuccore/OV608605.1
England/BRBR-31A75A8/2022|OV606226.1|2022-01-07	OV606226.1	2022-01-07	BA.1.17	https://www.ncbi.nlm.nih.gov/nuccore/OV606226.1
England/BRBR-31D5F67/2022|OV697133.1|2022-01-08	OV697133.1	2022-01-08	BA.1.1.15	https://www.ncbi.nlm.nih.gov/nuccore/OV697133.1
England/BRBR-31D867E/2022|OV678101.1|2022-01-07	OV678101.1	2022-01-07	BA.1	https://www.ncbi.nlm.nih.gov/nuccore/OV678101.1
England/BRBR-31DD8BF/2022|OV696790.1|2022-01-09	OV696790.1	2022-01-09	BA.1	https://www.ncbi.nlm.nih.gov/nuccore/OV696790.1
England/BRBR-31FE117/2022|OV706801.1|2022-01-10	OV706801.1	2022-01-10	BA.1.17.2	https://www.ncbi.nlm.nih.gov/nuccore/OV706801.1
England/BRBR-321A5EB/2022|OV713952.1|2022-01-11	OV713952.1	2022-01-11	BA.1.1.15	https://www.ncbi.nlm.nih.gov/nuccore/OV713952.1
England/BRBR-321B74E/2022|OV713821.1|2022-01-10	OV713821.1	2022-01-10	BA.1.1.14	https://www.ncbi.nlm.nih.gov/nuccore/OV713821.1
England/BRBR-321B76C/2022|OV713701.1|2022-01-10	OV713701.1	2022-01-10	BA.1	https://www.ncbi.nlm.nih.gov/nuccore/OV713701.1
England/BRBR-321B8F0/2022|OV713695.1|2022-01-10	OV713695.1	2022-01-10	BA.1.16	https://www.ncbi.nlm.nih.gov/nuccore/OV713695.1
England/BRBR-321B9A2/2022|OV714139.1|2022-01-10	OV714139.1	2022-01-10	BA.1.17.2	https://www.ncbi.nlm.nih.gov/nuccore/OV714139.1
England/BRBR-321CFEB/2022|OV714380.1|2022-01-10	OV714380.1	2022-01-10	BA.1.10	https://www.ncbi.nlm.nih.gov/nuccore/OV714380.1
England/BRBR-3250710/2022|OV744471.1|2022-01-13	OV744471.1	2022-01-13	BA.1.17.2	https://www.ncbi.nlm.nih.gov/nuccore/OV744471.1
England/BRBR-3281C80/2022|OV729236.1|2022-01-14	OV729236.1	2022-01-14	BA.1.1.4	https://www.ncbi.nlm.nih.gov/nuccore/OV729236.1
England/BRBR-32840EB/2022|OV723975.1|2022-01-14	OV723975.1	2022-01-14	BA.1.15.1	https://www.ncbi.nlm.nih.gov/nuccore/OV723975.1
England/BRBR-3284212/2022|OV723905.1|2022-01-13	OV723905.1	2022-01-13	BA.1	https://www.ncbi.nlm.nih.gov/nuccore/OV723905.1
England/BRBR-329CF6B/2022|OV734689.1|2022-01-15	OV734689.1	2022-01-15	BA.1.1.15	https://www.ncbi.nlm.nih.gov/nuccore/OV734689.1
England/BRBR-32C60FC/2022|OV750726.1|2022-01-16	OV750726.1	2022-01-16	BA.1.1	https://www.ncbi.nlm.nih.gov/nuccore/OV750726.1
England/BRBR-32D616F/2022|OV746435.1|2022-01-16	OV746435.1	2022-01-16	BA.1.1.14	https://www.ncbi.nlm.nih.gov/nuccore/OV746435.1
England/BRBR-32E193C/2022|OV765156.1|2022-01-15	OV765156.1	2022-01-15	BA.1.16	https://www.ncbi.nlm.nih.gov/nuccore/OV765156.1
England/BRBR-32F3928/2022|OV761076.1|2022-01-17	OV761076.1	2022-01-17	BA.1.15.1	https://www.ncbi.nlm.nih.gov/nuccore/OV761076.1
England/BRBR-32F8826/2022|OV764358.1|2022-01-17	OV764358.1	2022-01-17	BD.1	https://www.ncbi.nlm.nih.gov/nuccore/OV764358.1
England/BRBR-32FE5ED/2022|OV754245.1|2022-01-17	OV754245.1	2022-01-17	BA.1.15.1	https://www.ncbi.nlm.nih.gov/nuccore/OV754245.1
England/BRBR-32FE626/2022|OV754754.1|2022-01-17	OV754754.1	2022-01-17	BA.1	https://www.ncbi.nlm.nih.gov/nuccore/OV754754.1
England/BRBR-332873E/2022|OV758984.1|2022-01-18	OV758984.1	2022-01-18	BA.1	https://www.ncbi.nlm.nih.gov/nuccore/OV758984.1
England/BRBR-334810D/2022|OV827461.1|2022-01-19	OV827461.1	2022-01-19	BA.1.12	https://www.ncbi.nlm.nih.gov/nuccore/OV827461.1
England/BRBR-3373145/2022|OV789972.1|2022-01-20	OV789972.1	2022-01-20	BA.1.1.4	https://www.ncbi.nlm.nih.gov/nuccore/OV789972.1
England/BRBR-33732E8/2022|OV789983.1|2022-01-20	OV789983.1	2022-01-20	BA.1.17.2	https://www.ncbi.nlm.nih.gov/nuccore/OV789983.1
England/BRBR-33756BD/2022|OV783611.1|2022-01-20	OV783611.1	2022-01-20	BA.1.17.2	https://www.ncbi.nlm.nih.gov/nuccore/OV783611.1
England/BRBR-3375723/2022|OV784099.1|2022-01-20	OV784099.1	2022-01-20	BA.1.1.14	https://www.ncbi.nlm.nih.gov/nuccore/OV784099.1
England/BRBR-33833F1/2022|OV787613.1|2022-01-21	OV787613.1	2022-01-21	BA.1	https://www.ncbi.nlm.nih.gov/nuccore/OV787613.1
England/BRBR-3383537/2022|OV786832.1|2022-01-21	OV786832.1	2022-01-21	BA.1.15.1	https://www.ncbi.nlm.nih.gov/nuccore/OV786832.1
England/BRBR-338574E/2022|OV788076.1|2022-01-21	OV788076.1	2022-01-21	BA.1.16	https://www.ncbi.nlm.nih.gov/nuccore/OV788076.1
England/BRBR-338A2FD/2022|OV787470.1|2022-01-21	OV787470.1	2022-01-21	BA.1.17.2	https://www.ncbi.nlm.nih.gov/nuccore/OV787470.1
England/BRBR-338A406/2022|OV787702.1|2022-01-21	OV787702.1	2022-01-21	BA.1.1	https://www.ncbi.nlm.nih.gov/nuccore/OV787702.1
England/BRBR-338A4BB/2022|OV786919.1|2022-01-21	OV786919.1	2022-01-21	BA.1	https://www.ncbi.nlm.nih.gov/nuccore/OV786919.1
England/BRBR-338A4CA/2022|OV786614.1|2022-01-21	OV786614.1	2022-01-21	BA.1.1.15	https://www.ncbi.nlm.nih.gov/nuccore/OV786614.1
England/BRBR-338C0A6/2022|OV786003.1|2022-01-21	OV786003.1	2022-01-21	BA.1	https://www.ncbi.nlm.nih.gov/nuccore/OV786003.1
England/BRBR-33BCA90/2022|OV806473.1|2022-01-22	OV806473.1	2022-01-22	BA.1.1	https://www.ncbi.nlm.nih.gov/nuccore/OV806473.1
England/BRBR-33D89BF/2022|OV801487.1|2022-01-23	OV801487.1	2022-01-23	BA.1.1.13	https://www.ncbi.nlm.nih.gov/nuccore/OV801487.1
England/BRBR-33D9D0D/2022|OV801314.1|2022-01-23	OV801314.1	2022-01-23	BA.1	https://www.ncbi.nlm.nih.gov/nuccore/OV801314.1
England/BRBR-33E01DA/2022|OV798907.1|2022-01-23	OV798907.1	2022-01-23	BA.1.1	https://www.ncbi.nlm.nih.gov/nuccore/OV798907.1
England/BRBR-33E02D7/2022|OV799527.1|2022-01-23	OV799527.1	2022-01-23	BA.1.17.2	https://www.ncbi.nlm.nih.gov/nuccore/OV799527.1
England/BRBR-33E043B/2022|OV799324.1|2022-01-23	OV799324.1	2022-01-23	BA.1.16	https://www.ncbi.nlm.nih.gov/nuccore/OV799324.1
England/BRBR-33E050B/2022|OV799493.1|2022-01-23	OV799493.1	2022-01-23	BA.1.15	https://www.ncbi.nlm.nih.gov/nuccore/OV799493.1
England/BRBR-34048DA/2022|OV815102.1|2022-01-24	OV815102.1	2022-01-24	BA.1.17	https://www.ncbi.nlm.nih.gov/nuccore/OV815102.1
England/BRBR-3404AD4/2022|OV814809.1|2022-01-24	OV814809.1	2022-01-24	BA.1	https://www.ncbi.nlm.nih.gov/nuccore/OV814809.1
England/BRBR-34069C6/2022|OV811999.1|2022-01-24	OV811999.1	2022-01-24	BA.1.1	https://www.ncbi.nlm.nih.gov/nuccore/OV811999.1
England/BRBR-3406A69/2022|OV811759.1|2022-01-24	OV811759.1	2022-01-24	BA.1.12	https://www.ncbi.nlm.nih.gov/nuccore/OV811759.1
England/BRBR-3406DE8/2022|OV811474.1|2022-01-24	OV811474.1	2022-01-24	BA.1	https://www.ncbi.nlm.nih.gov/nuccore/OV811474.1
England/BRBR-3406E6D/2022|OV811317.1|2022-01-24	OV811317.1	2022-01-24	BA.1	https://www.ncbi.nlm.nih.gov/nuccore/OV811317.1
England/BRBR-341B287/2022|OV824126.1|2022-01-25	OV824126.1	2022-01-25	BA.1.1	https://www.ncbi.nlm.nih.gov/nuccore/OV824126.1
England/BRBR-341D06D/2022|OV810055.1|2022-01-25	OV810055.1	2022-01-25	BA.1	https://www.ncbi.nlm.nih.gov/nuccore/OV810055.1
England/BRBR-341D09A/2022|OV808141.1|2022-01-24	OV808141.1	2022-01-24	BA.1.1.1	https://www.ncbi.nlm.nih.gov/nuccore/OV808141.1
England/BRBR-341D355/2022|OV809689.1|2022-01-25	OV809689.1	2022-01-25	BA.1	https://www.ncbi.nlm.nih.gov/nuccore/OV809689.1
England/BRBR-34217DA/2022|OV809140.1|2022-01-25	OV809140.1	2022-01-25	BA.1.1	https://www.ncbi.nlm.nih.gov/nuccore/OV809140.1
England/BRBR-34317D7/2022|OV833387.1|2022-01-25	OV833387.1	2022-01-25	BA.1.1	https://www.ncbi.nlm.nih.gov/nuccore/OV833387.1
England/BRBR-3451012/2022|OV855485.1|2022-01-26	OV855485.1	2022-01-26	BA.1.1.15	https://www.ncbi.nlm.nih.gov/nuccore/OV855485.1
England/BRBR-345115B/2022|OV855834.1|2022-01-26	OV855834.1	2022-01-26	BA.1.17.2	https://www.ncbi.nlm.nih.gov/nuccore/OV855834.1
England/BRBR-345130A/2022|OV855163.1|2022-01-26	OV855163.1	2022-01-26	BA.1.1.13	https://www.ncbi.nlm.nih.gov/nuccore/OV855163.1
England/BRBR-3451373/2022|OV856206.1|2022-01-26	OV856206.1	2022-01-26	BA.1.1.15	https://www.ncbi.nlm.nih.gov/nuccore/OV856206.1
England/BRBR-34514DA/2022|OV858209.1|2022-01-26	OV858209.1	2022-01-26	BA.1	https://www.ncbi.nlm.nih.gov/nuccore/OV858209.1
England/BRBR-34536D2/2022|OV858685.1|2022-01-26	OV858685.1	2022-01-26	BA.1.1	https://www.ncbi.nlm.nih.gov/nuccore/OV858685.1
England/BRBR-3459083/2022|OV841257.1|2022-01-25	OV841257.1	2022-01-25	BA.1.1.14	https://www.ncbi.nlm.nih.gov/nuccore/OV841257.1
England/BRBR-346B1C7/2022|OV838381.1|2022-01-26	OV838381.1	2022-01-26	BA.1	https://www.ncbi.nlm.nih.gov/nuccore/OV838381.1
England/BRBR-346B1D6/2022|OV838055.1|2022-01-27	OV838055.1	2022-01-27	BA.1.17.2	https://www.ncbi.nlm.nih.gov/nuccore/OV838055.1
England/BRBR-346C09C/2022|OV853989.1|2022-01-27	OV853989.1	2022-01-27	BA.1.1	https://www.ncbi.nlm.nih.gov/nuccore/OV853989.1
England/BRBR-34805A2/2022|OV870226.1|2022-01-28	OV870226.1	2022-01-28	BA.1	https://www.ncbi.nlm.nih.gov/nuccore/OV870226.1
England/BRBR-34818D5/2022|OV861249.1|2022-01-28	OV861249.1	2022-01-28	BA.1.17.2	https://www.ncbi.nlm.nih.gov/nuccore/OV861249.1
England/BRBR-3481F49/2022|OV861647.1|2022-01-28	OV861647.1	2022-01-28	BA.1.1	https://www.ncbi.nlm.nih.gov/nuccore/OV861647.1
England/BRBR-3482B44/2022|OV862103.1|2022-01-28	OV862103.1	2022-01-28	BA.1.16	https://www.ncbi.nlm.nih.gov/nuccore/OV862103.1
England/BRBR-3482C32/2022|OV860884.1|2022-01-28	OV860884.1	2022-01-28	BA.1.15.1	https://www.ncbi.nlm.nih.gov/nuccore/OV860884.1
England/BRBR-38913EC/2022|OW139183.1|2022-02-25	OW139183.1	2022-02-25	BA.1.17.2	https://www.ncbi.nlm.nih.gov/nuccore/OW139183.1
England/BRBR-38939D9/2022|OW139094.1|2022-02-27	OW139094.1	2022-02-27	BA.1.1	https://www.ncbi.nlm.nih.gov/nuccore/OW139094.1
England/BRBR-38942A0/2022|OW138975.1|2022-02-27	OW138975.1	2022-02-27	BA.1.17.2	https://www.ncbi.nlm.nih.gov/nuccore/OW138975.1
England/BRBR-389D571/2022|OW143495.1|2022-02-24	OW143495.1	2022-02-24	BA.1	https://www.ncbi.nlm.nih.gov/nuccore/OW143495.1
England/BRBR-38C8971/2022|OW148728.1|2022-03-01	OW148728.1	2022-03-01	BA.1.15	https://www.ncbi.nlm.nih.gov/nuccore/OW148728.1
England/BRBR-38E6CCF/2022|OW162820.1|2022-03-02	OW162820.1	2022-03-02	BA.1.1	https://www.ncbi.nlm.nih.gov/nuccore/OW162820.1
England/BRBR-38F4A2E/2022|OW164747.1|2022-03-03	OW164747.1	2022-03-03	BA.1.1	https://www.ncbi.nlm.nih.gov/nuccore/OW164747.1
England/BRBR-395C11F/2022|OW193954.1|2022-03-05	OW193954.1	2022-03-05	BA.1.1	https://www.ncbi.nlm.nih.gov/nuccore/OW193954.1
England/BRBR-395E1E0/2022|OW172676.1|2022-03-05	OW172676.1	2022-03-05	BA.1.17.2	https://www.ncbi.nlm.nih.gov/nuccore/OW172676.1
England/BRBR-39A9720/2022|OW186877.1|2022-03-07	OW186877.1	2022-03-07	BA.1.1	https://www.ncbi.nlm.nih.gov/nuccore/OW186877.1
England/BRBR-39F248B/2022|OW233706.1|2022-03-09	OW233706.1	2022-03-09	BA.1.1	https://www.ncbi.nlm.nih.gov/nuccore/OW233706.1
England/BRBR-39FCCE3/2022|OW210071.1|2022-03-10	OW210071.1	2022-03-10	BA.1.1	https://www.ncbi.nlm.nih.gov/nuccore/OW210071.1
England/BRBR-3A48986/2022|OW240098.1|2022-03-10	OW240098.1	2022-03-10	BA.1.1.1	https://www.ncbi.nlm.nih.gov/nuccore/OW240098.1
England/BRBR-3A4A429/2022|OW237453.1|2022-03-10	OW237453.1	2022-03-10	BA.1.17.2	https://www.ncbi.nlm.nih.gov/nuccore/OW237453.1
England/BRBR-3A9A949/2022|OW256133.1|2022-03-13	OW256133.1	2022-03-13	BA.1.1.1	https://www.ncbi.nlm.nih.gov/nuccore/OW256133.1
England/BRBR-3A9A958/2022|OW256499.1|2022-03-13	OW256499.1	2022-03-13	BA.1.1.12	https://www.ncbi.nlm.nih.gov/nuccore/OW256499.1
England/BRBR-3AA2C18/2022|OW264906.1|2022-03-14	OW264906.1	2022-03-14	BA.1.1	https://www.ncbi.nlm.nih.gov/nuccore/OW264906.1
England/BRBR-3AB01BE/2022|OW263997.1|2022-03-14	OW263997.1	2022-03-14	BA.1.1	https://www.ncbi.nlm.nih.gov/nuccore/OW263997.1
England/BRBR-3AD1E1A/2022|OW274056.1|2022-03-14	OW274056.1	2022-03-14	BA.1.1	https://www.ncbi.nlm.nih.gov/nuccore/OW274056.1
England/DHSC-CYB1HY1/2022|2022-02-17		2022-02-17	BA.1.15	https://www.ncbi.nlm.nih.gov/nuccore/
England/DHSC-CYB1RZ5/2022|2022-02-23		2022-02-23	BA.1.1	https://www.ncbi.nlm.nih.gov/nuccore/
England/DHSC-CYB44BN/2022|2022-02-14		2022-02-14	BA.1.17.2	https://www.ncbi.nlm.nih.gov/nuccore/
England/DHSC-CYB4KJN/2022|2022-02-18		2022-02-18	BA.1.17.2	https://www.ncbi.nlm.nih.gov/nuccore/
England/DHSC-CYB4YHF/2022|2022-02-21		2022-02-21	BA.1.1	https://www.ncbi.nlm.nih.gov/nuccore/
England/DHSC-CYB57B7/2022|2022-02-06		2022-02-06	BA.1	https://www.ncbi.nlm.nih.gov/nuccore/
England/DHSC-CYB5A7J/2022|2022-02-01		2022-02-01	BA.1	https://www.ncbi.nlm.nih.gov/nuccore/
England/DHSC-CYB67KF/2022|2022-02-12		2022-02-12	BA.1	https://www.ncbi.nlm.nih.gov/nuccore/
England/DHSC-CYB6IP8/2022|2022-02-05		2022-02-05	BA.1.1	https://www.ncbi.nlm.nih.gov/nuccore/
England/DHSC-CYB6Y4B/2022|2022-02-16		2022-02-16	BA.1.1	https://www.ncbi.nlm.nih.gov/nuccore/
England/DHSC-CYB7E6U/2022|2022-02-10		2022-02-10	BA.1.1	https://www.ncbi.nlm.nih.gov/nuccore/
England/DHSC-CYB7MUG/2022|2022-02-01		2022-02-01	BA.1	https://www.ncbi.nlm.nih.gov/nuccore/
England/DHSC-CYB7OXK/2022|2022-02-09		2022-02-09	BA.1.1.14	https://www.ncbi.nlm.nih.gov/nuccore/
England/DHSC-CYB7PMI/2022|2022-02-15		2022-02-15	BA.1.1.15	https://www.ncbi.nlm.nih.gov/nuccore/
England/DHSC-CYB9JTE/2022|2022-01-31		2022-01-31	BD.1	https://www.ncbi.nlm.nih.gov/nuccore/
England/DHSC-CYBB1HG/2022|2022-02-14		2022-02-14	BA.1	https://www.ncbi.nlm.nih.gov/nuccore/
England/DHSC-CYBBHRP/2022|2022-02-11		2022-02-11	BA.1	https://www.ncbi.nlm.nih.gov/nuccore/
England/DHSC-CYBBTXN/2022|2022-02-02		2022-02-02	BA.1.17.2	https://www.ncbi.nlm.nih.gov/nuccore/
England/DHSC-CYBC1AA/2021|2021-12-20		2021-12-20	BA.1.15.1	https://www.ncbi.nlm.nih.gov/nuccore/
England/DHSC-CYBCIW7/2021|2021-12-29		2021-12-29	BA.1.1	https://www.ncbi.nlm.nih.gov/nuccore/
England/DHSC-CYBCKHA/2022|2022-02-17		2022-02-17	BA.1.1	https://www.ncbi.nlm.nih.gov/nuccore/
England/DHSC-CYBCNNI/2022|2022-02-05		2022-02-05	BA.1.1	https://www.ncbi.nlm.nih.gov/nuccore/
England/DHSC-CYBCO7O/2022|2022-02-07		2022-02-07	BA.1.17.2	https://www.ncbi.nlm.nih.gov/nuccore/
England/DHSC-CYBCX7T/2022|2022-02-15		2022-02-15	BA.1.1	https://www.ncbi.nlm.nih.gov/nuccore/
England/DHSC-CYBDU79/2022|2022-01-30		2022-01-30	BA.1	https://www.ncbi.nlm.nih.gov/nuccore/
England/DHSC-CYBEN8U/2022|2022-02-15		2022-02-15	BA.1.1	https://www.ncbi.nlm.nih.gov/nuccore/
England/DHSC-CYBFGTY/2021|2021-12-27		2021-12-27	BA.1	https://www.ncbi.nlm.nih.gov/nuccore/
England/DHSC-CYBFOCB/2022|2022-02-04		2022-02-04	BA.1.1	https://www.ncbi.nlm.nih.gov/nuccore/
England/DHSC-CYBG4MZ/2021|2021-12-29		2021-12-29	BA.1.17.2	https://www.ncbi.nlm.nih.gov/nuccore/
England/DHSC-CYBHJPZ/2022|2022-02-17		2022-02-17	BA.1.1	https://www.ncbi.nlm.nih.gov/nuccore/
England/DHSC-CYBHW8A/2022|2022-02-20		2022-02-20	BA.1.1	https://www.ncbi.nlm.nih.gov/nuccore/
England/DHSC-CYBI8N7/2022|2022-02-11		2022-02-11	BA.1.1	https://www.ncbi.nlm.nih.gov/nuccore/
England/DHSC-CYBIAM4/2022|2022-02-13		2022-02-13	BA.1.1	https://www.ncbi.nlm.nih.gov/nuccore/
England/DHSC-CYBJI6X/2021|2021-12-24		2021-12-24	BA.1.1	https://www.ncbi.nlm.nih.gov/nuccore/
England/DHSC-CYBKNAC/2022|2022-02-04		2022-02-04	BA.1.17.2	https://www.ncbi.nlm.nih.gov/nuccore/
England/DHSC-CYYGRU7/2022|2022-01-19		2022-01-19	BA.1.1.1	https://www.ncbi.nlm.nih.gov/nuccore/
England/DHSC-CYYH8RC/2022|2022-01-03		2022-01-03	BA.1.17.2	https://www.ncbi.nlm.nih.gov/nuccore/
England/DHSC-CYYHMZB/2022|2022-01-04		2022-01-04	BA.1.15.1	https://www.ncbi.nlm.nih.gov/nuccore/
England/DHSC-CYYIDYG/2022|2022-01-16		2022-01-16	BA.1.17.2	https://www.ncbi.nlm.nih.gov/nuccore/
England/DHSC-CYYIGKX/2022|2022-02-17		2022-02-17	BA.1	https://www.ncbi.nlm.nih.gov/nuccore/
England/DHSC-CYYJ5UY/2022|2022-02-08		2022-02-08	BA.1	https://www.ncbi.nlm.nih.gov/nuccore/
England/DHSC-CYYJ6QE/2022|2022-01-04		2022-01-04	BA.1.1	https://www.ncbi.nlm.nih.gov/nuccore/
England/DHSC-CYYJQ3B/2021|2021-12-21		2021-12-21	BA.1.15.1	https://www.ncbi.nlm.nih.gov/nuccore/
England/DHSC-CYYKXAY/2022|2022-01-30		2022-01-30	BA.1.1.12	https://www.ncbi.nlm.nih.gov/nuccore/
England/DHSC-CYYM6T7/2022|2022-02-12		2022-02-12	BA.1	https://www.ncbi.nlm.nih.gov/nuccore/
England/DHSC-CYYM811/2022|2022-02-14		2022-02-14	BA.1.15	https://www.ncbi.nlm.nih.gov/nuccore/
England/DHSC-CYYMXUE/2022|2022-01-28		2022-01-28	BA.1.1.12	https://www.ncbi.nlm.nih.gov/nuccore/
England/DHSC-CYYNH9I/2022|2022-01-26		2022-01-26	BA.1.1.15	https://www.ncbi.nlm.nih.gov/nuccore/
England/DHSC-CYYNISQ/2022|2022-02-02		2022-02-02	BA.1.10	https://www.ncbi.nlm.nih.gov/nuccore/
England/DHSC-CYYNT3C/2022|2022-02-25		2022-02-25	BA.1.1	https://www.ncbi.nlm.nih.gov/nuccore/
England/DHSC-CYYO74B/2022|2022-02-14		2022-02-14	BA.1.1.15	https://www.ncbi.nlm.nih.gov/nuccore/
England/DHSC-CYYOC1N/2022|2022-02-11		2022-02-11	BA.1.1.13	https://www.ncbi.nlm.nih.gov/nuccore/
England/DHSC-CYYP4KC/2022|2022-01-18		2022-01-18	BA.1	https://www.ncbi.nlm.nih.gov/nuccore/
England/DHSC-CYYPEY1/2022|2022-02-09		2022-02-09	BA.1.1	https://www.ncbi.nlm.nih.gov/nuccore/
England/DHSC-CYYQFM7/2022|2022-02-02		2022-02-02	BA.1.1	https://www.ncbi.nlm.nih.gov/nuccore/
England/DHSC-CYYRB6Q/2022|2022-02-22		2022-02-22	BA.1.1	https://www.ncbi.nlm.nih.gov/nuccore/
England/DHSC-CYYSEXB/2022|2022-02-08		2022-02-08	BA.1	https://www.ncbi.nlm.nih.gov/nuccore/
England/DHSC-CYYSM5F/2022|2022-02-05		2022-02-05	BA.1.1	https://www.ncbi.nlm.nih.gov/nuccore/
England/DHSC-CYYSU73/2022|2022-02-16		2022-02-16	BA.1.1	https://www.ncbi.nlm.nih.gov/nuccore/
England/DHSC-CYYTDSB/2022|2022-02-09		2022-02-09	BA.1.1	https://www.ncbi.nlm.nih.gov/nuccore/
England/DHSC-CYYTN61/2022|2022-02-17		2022-02-17	BA.1	https://www.ncbi.nlm.nih.gov/nuccore/
England/DHSC-CYYTZWT/2022|2022-02-03		2022-02-03	BA.1.1	https://www.ncbi.nlm.nih.gov/nuccore/
England/DHSC-CYYU36Z/2022|2022-01-28		2022-01-28	BA.1.17.2	https://www.ncbi.nlm.nih.gov/nuccore/
England/DHSC-CYYU3KY/2022|2022-02-18		2022-02-18	BA.1.1	https://www.ncbi.nlm.nih.gov/nuccore/
England/DHSC-CYYUNZH/2021|2021-12-30		2021-12-30	BA.1	https://www.ncbi.nlm.nih.gov/nuccore/
England/DHSC-CYYWCKM/2022|2022-02-06		2022-02-06	BA.1.1	https://www.ncbi.nlm.nih.gov/nuccore/
England/DHSC-CYYWCRZ/2022|2022-02-04		2022-02-04	BA.1.1.12	https://www.ncbi.nlm.nih.gov/nuccore/
England/HSLL-30D4E99/2021|OV499897.1|2021-12-31	OV499897.1	2021-12-31	BA.1.17.2	https://www.ncbi.nlm.nih.gov/nuccore/OV499897.1
England/HSLL-3306305/2022|OV761232.1|2022-01-16	OV761232.1	2022-01-16	BA.1.15	https://www.ncbi.nlm.nih.gov/nuccore/OV761232.1
England/HSLL-33E9D37/2022|OV841852.1|2022-01-22	OV841852.1	2022-01-22	BA.1.1.13	https://www.ncbi.nlm.nih.gov/nuccore/OV841852.1
England/HSLL-34F9902/2022|OV895360.1|2022-01-31	OV895360.1	2022-01-31	BA.1.1	https://www.ncbi.nlm.nih.gov/nuccore/OV895360.1
England/HSLL-366E56C/2022|OV982445.1|2022-02-10	OV982445.1	2022-02-10	BA.1.16	https://www.ncbi.nlm.nih.gov/nuccore/OV982445.1
England/HSLL-36BBD77/2022|OW003618.1|2022-02-12	OW003618.1	2022-02-12	BA.1.17.2	https://www.ncbi.nlm.nih.gov/nuccore/OW003618.1
England/HSLL-374842E/2022|OW027266.1|2022-02-16	OW027266.1	2022-02-16	BA.1.1	https://www.ncbi.nlm.nih.gov/nuccore/OW027266.1
England/HSLL-37CE7CD/2022|OW037837.1|2022-02-20	OW037837.1	2022-02-20	BA.1.17.2	https://www.ncbi.nlm.nih.gov/nuccore/OW037837.1
England/HSLL-3840E36/2022|OW075936.1|2022-02-23	OW075936.1	2022-02-23	BA.1.1.15	https://www.ncbi.nlm.nih.gov/nuccore/OW075936.1
England/HSLL-3A8ED6A/2022|OW256722.1|2022-03-12	OW256722.1	2022-03-12	BA.1.1	https://www.ncbi.nlm.nih.gov/nuccore/OW256722.1
England/LOND-1292B76/2022|2022-02-06		2022-02-06	BA.1.1	https://www.ncbi.nlm.nih.gov/nuccore/
England/LOND-1292BD0/2022|2022-02-08		2022-02-08	BA.1.1	https://www.ncbi.nlm.nih.gov/nuccore/
England/LOND-1292C55/2022|2022-02-02		2022-02-02	BA.1.1.14	https://www.ncbi.nlm.nih.gov/nuccore/
England/LOND-1292C82/2022|2022-02-04		2022-02-04	BA.1	https://www.ncbi.nlm.nih.gov/nuccore/
England/LOND-YYBEYTC/2022|OX077469.1|2022-02-17	OX077469.1	2022-02-17	BA.1.1	https://www.ncbi.nlm.nih.gov/nuccore/OX077469.1
England/LOND-YYBF9IM/2022|OX073090.1|2022-02-23	OX073090.1	2022-02-23	BA.1	https://www.ncbi.nlm.nih.gov/nuccore/OX073090.1
England/LOND-YYBG1R3/2022|OX084257.1|2022-02-22	OX084257.1	2022-02-22	BA.1.1	https://www.ncbi.nlm.nih.gov/nuccore/OX084257.1
England/LOND-YYBG4X5/2022|OX074826.1|2022-02-23	OX074826.1	2022-02-23	BA.1.17.2	https://www.ncbi.nlm.nih.gov/nuccore/OX074826.1
England/LOND-YYBG8IB/2022|OX086799.1|2022-02-15	OX086799.1	2022-02-15	BA.1.1	https://www.ncbi.nlm.nih.gov/nuccore/OX086799.1
England/LOND-YYBGY3Y/2022|OX076130.1|2022-02-23	OX076130.1	2022-02-23	BA.1.1	https://www.ncbi.nlm.nih.gov/nuccore/OX076130.1
England/LOND-YYBGYO1/2022|OX072393.1|2022-02-25	OX072393.1	2022-02-25	BA.1	https://www.ncbi.nlm.nih.gov/nuccore/OX072393.1
England/LOND-YYBN5NH/2022|OX071303.1|2022-01-10	OX071303.1	2022-01-10	BA.1.15	https://www.ncbi.nlm.nih.gov/nuccore/OX071303.1
England/LOND-YYBN7EQ/2022|OX088368.1|2022-01-11	OX088368.1	2022-01-11	BA.1.1	https://www.ncbi.nlm.nih.gov/nuccore/OX088368.1
England/LOND-YYBN8WM/2022|OX085974.1|2022-01-12	OX085974.1	2022-01-12	BA.1.1.14	https://www.ncbi.nlm.nih.gov/nuccore/OX085974.1
England/LOND-YYBNSWH/2022|OX079920.1|2022-01-13	OX079920.1	2022-01-13	BA.1	https://www.ncbi.nlm.nih.gov/nuccore/OX079920.1
England/LOND-YYBNT4I/2022|OX071254.1|2022-01-10	OX071254.1	2022-01-10	BA.1.17.2	https://www.ncbi.nlm.nih.gov/nuccore/OX071254.1
England/LOND-YYBR8RE/2022|OX085942.1|2022-01-25	OX085942.1	2022-01-25	BA.1.1	https://www.ncbi.nlm.nih.gov/nuccore/OX085942.1
England/LOND-YYBRJ8Y/2022|OX080950.1|2022-02-02	OX080950.1	2022-02-02	BA.1.1.14	https://www.ncbi.nlm.nih.gov/nuccore/OX080950.1
England/LOND-YYBRPJA/2022|OX077441.1|2022-02-04	OX077441.1	2022-02-04	BA.1.17.2	https://www.ncbi.nlm.nih.gov/nuccore/OX077441.1
England/LOND-YYBY6Z1/2021|OX069452.1|2021-12-29	OX069452.1	2021-12-29	BA.1	https://www.ncbi.nlm.nih.gov/nuccore/OX069452.1
England/LOND-YYBY9B6/2021|OX086669.1|2021-12-29	OX086669.1	2021-12-29	BA.1.15.1	https://www.ncbi.nlm.nih.gov/nuccore/OX086669.1
England/LOND-YYBYP47/2021|OX083429.1|2021-12-30	OX083429.1	2021-12-30	BA.1	https://www.ncbi.nlm.nih.gov/nuccore/OX083429.1
England/LSPA-2FF27BC/2021|OV388955.1|2021-12-23	OV388955.1	2021-12-23	BA.1.17.2	https://www.ncbi.nlm.nih.gov/nuccore/OV388955.1
England/LSPA-2FF9612/2021|OV392242.1|2021-12-23	OV392242.1	2021-12-23	BA.1	https://www.ncbi.nlm.nih.gov/nuccore/OV392242.1
England/LSPA-305EB72/2021|OV433539.1|2021-12-26	OV433539.1	2021-12-26	BA.1.16	https://www.ncbi.nlm.nih.gov/nuccore/OV433539.1
England/LSPA-3060982/2021|OV655045.1|2021-12-28	OV655045.1	2021-12-28	BA.1.15	https://www.ncbi.nlm.nih.gov/nuccore/OV655045.1
England/LSPA-306A0FC/2021|OV650345.1|2021-12-28	OV650345.1	2021-12-28	BA.1.1	https://www.ncbi.nlm.nih.gov/nuccore/OV650345.1
England/LSPA-306C17F/2021|OV424896.1|2021-12-27	OV424896.1	2021-12-27	BA.1.17.2	https://www.ncbi.nlm.nih.gov/nuccore/OV424896.1
England/LSPA-309722D/2021|OV466190.1|2021-12-30	OV466190.1	2021-12-30	BA.1.17	https://www.ncbi.nlm.nih.gov/nuccore/OV466190.1
England/LSPA-309B39F/2021|OV630383.1|2021-12-30	OV630383.1	2021-12-30	BA.1.16	https://www.ncbi.nlm.nih.gov/nuccore/OV630383.1
England/LSPA-309B64B/2021|OV669399.1|2021-12-30	OV669399.1	2021-12-30	BA.1.17.2	https://www.ncbi.nlm.nih.gov/nuccore/OV669399.1
England/LSPA-309D0A5/2021|OV669134.1|2021-12-31	OV669134.1	2021-12-31	BA.1	https://www.ncbi.nlm.nih.gov/nuccore/OV669134.1
England/LSPA-309D0B4/2021|OV669187.1|2021-12-31	OV669187.1	2021-12-31	BA.1.17.2	https://www.ncbi.nlm.nih.gov/nuccore/OV669187.1
England/LSPA-309D1FD/2021|OV667649.1|2021-12-31	OV667649.1	2021-12-31	BA.1.1	https://www.ncbi.nlm.nih.gov/nuccore/OV667649.1
England/LSPA-309D272/2021|OV668920.1|2021-12-31	OV668920.1	2021-12-31	BA.1.15.1	https://www.ncbi.nlm.nih.gov/nuccore/OV668920.1
England/LSPA-309D315/2021|OV667872.1|2021-12-30	OV667872.1	2021-12-30	BA.1	https://www.ncbi.nlm.nih.gov/nuccore/OV667872.1
England/LSPA-309D3AC/2021|OV667879.1|2021-12-31	OV667879.1	2021-12-31	BA.1.20	https://www.ncbi.nlm.nih.gov/nuccore/OV667879.1
England/LSPA-30A219B/2021|OV545510.1|2021-12-27	OV545510.1	2021-12-27	BA.1	https://www.ncbi.nlm.nih.gov/nuccore/OV545510.1
England/LSPA-30A384A/2021|OV469528.1|2021-12-28	OV469528.1	2021-12-28	BA.1.1	https://www.ncbi.nlm.nih.gov/nuccore/OV469528.1
England/LSPA-30A7D65/2021|OV668480.1|2021-12-30	OV668480.1	2021-12-30	BA.1	https://www.ncbi.nlm.nih.gov/nuccore/OV668480.1
England/LSPA-30C39C9/2021|OV662712.1|2021-12-30	OV662712.1	2021-12-30	BA.1.17.2	https://www.ncbi.nlm.nih.gov/nuccore/OV662712.1
England/LSPA-30C7DAB/2021|OV661900.1|2021-12-30	OV661900.1	2021-12-30	BA.1.17.2	https://www.ncbi.nlm.nih.gov/nuccore/OV661900.1
England/LSPA-30C9A66/2021|OV663573.1|2021-12-30	OV663573.1	2021-12-30	BA.1.17.2	https://www.ncbi.nlm.nih.gov/nuccore/OV663573.1
England/LSPA-316E6AA/2022|OV570069.1|2022-01-04	OV570069.1	2022-01-04	BA.1.15	https://www.ncbi.nlm.nih.gov/nuccore/OV570069.1
England/LSPA-316EE66/2022|OV573714.1|2022-01-04	OV573714.1	2022-01-04	BA.1	https://www.ncbi.nlm.nih.gov/nuccore/OV573714.1
England/LSPA-31763D5/2022|OV596151.1|2022-01-05	OV596151.1	2022-01-05	BA.1.17.2	https://www.ncbi.nlm.nih.gov/nuccore/OV596151.1
England/LSPA-31765B1/2022|OV594887.1|2022-01-05	OV594887.1	2022-01-05	BA.1.17.2	https://www.ncbi.nlm.nih.gov/nuccore/OV594887.1
England/LSPA-31E286C/2022|OV698776.1|2022-01-08	OV698776.1	2022-01-08	BA.1.1	https://www.ncbi.nlm.nih.gov/nuccore/OV698776.1
England/LSPA-31EB63C/2022|OV698080.1|2022-01-07	OV698080.1	2022-01-07	BA.1	https://www.ncbi.nlm.nih.gov/nuccore/OV698080.1
England/LSPA-31EBA03/2022|OV698181.1|2022-01-08	OV698181.1	2022-01-08	BA.1.1	https://www.ncbi.nlm.nih.gov/nuccore/OV698181.1
England/LSPA-31EBA6D/2022|OV698088.1|2022-01-07	OV698088.1	2022-01-07	BA.1.17.2	https://www.ncbi.nlm.nih.gov/nuccore/OV698088.1
England/LSPA-31F2CF4/2022|OV698869.1|2022-01-08	OV698869.1	2022-01-08	BA.1.17.2	https://www.ncbi.nlm.nih.gov/nuccore/OV698869.1
England/LSPA-31F3006/2022|OV699247.1|2022-01-08	OV699247.1	2022-01-08	BA.1.18	https://www.ncbi.nlm.nih.gov/nuccore/OV699247.1
England/LSPA-31F9194/2022|OV686280.1|2022-01-09	OV686280.1	2022-01-09	BA.1.1	https://www.ncbi.nlm.nih.gov/nuccore/OV686280.1
England/LSPA-31FBE5F/2022|OV718369.1|2022-01-08	OV718369.1	2022-01-08	BA.1.20	https://www.ncbi.nlm.nih.gov/nuccore/OV718369.1
England/LSPA-31FC1FB/2022|OV718513.1|2022-01-08	OV718513.1	2022-01-08	BA.1	https://www.ncbi.nlm.nih.gov/nuccore/OV718513.1
England/LSPA-3203309/2022|OV732933.1|2022-01-07	OV732933.1	2022-01-07	BA.1.1.13	https://www.ncbi.nlm.nih.gov/nuccore/OV732933.1
England/LSPA-32033EB/2022|OV733053.1|2022-01-06	OV733053.1	2022-01-06	BA.1.1.14	https://www.ncbi.nlm.nih.gov/nuccore/OV733053.1
England/LSPA-3203600/2022|OV733073.1|2022-01-08	OV733073.1	2022-01-08	BA.1.17.2	https://www.ncbi.nlm.nih.gov/nuccore/OV733073.1
England/LSPA-321827D/2022|OV702670.1|2022-01-08	OV702670.1	2022-01-08	BA.1.19	https://www.ncbi.nlm.nih.gov/nuccore/OV702670.1
England/LSPA-32233D6/2022|OV729972.1|2022-01-09	OV729972.1	2022-01-09	BA.1.1.13	https://www.ncbi.nlm.nih.gov/nuccore/OV729972.1
England/LSPA-32234E2/2022|OV729970.1|2022-01-09	OV729970.1	2022-01-09	BA.1	https://www.ncbi.nlm.nih.gov/nuccore/OV729970.1
England/LSPA-32236EC/2022|OV729880.1|2022-01-09	OV729880.1	2022-01-09	BA.1.17	https://www.ncbi.nlm.nih.gov/nuccore/OV729880.1
England/NORT-YY7BCC/2021|OW094884.1|2021-11-18	OW094884.1	2021-11-18	AY.4	https://www.ncbi.nlm.nih.gov/nuccore/OW094884.1
England/NORT-YY7BEW/2021|OW096351.1|2021-11-20	OW096351.1	2021-11-20	AY.4.2	https://www.ncbi.nlm.nih.gov/nuccore/OW096351.1
England/NORT-YY7BMQ/2021|OW095669.1|2021-11-20	OW095669.1	2021-11-20	AY.98	https://www.ncbi.nlm.nih.gov/nuccore/OW095669.1
England/NORT-YY7BYR/2021|OW092902.1|2021-11-17	OW092902.1	2021-11-17	AY.4	https://www.ncbi.nlm.nih.gov/nuccore/OW092902.1
England/NORT-YY7BZI/2021|OW101139.1|2021-11-21	OW101139.1	2021-11-21	AY.4	https://www.ncbi.nlm.nih.gov/nuccore/OW101139.1
England/NORT-YY7D9D/2021|OW109043.1|2021-11-23	OW109043.1	2021-11-23	AY.4.2	https://www.ncbi.nlm.nih.gov/nuccore/OW109043.1
England/NORT-YY7DR4/2021|OW109033.1|2021-11-18	OW109033.1	2021-11-18	AY.4	https://www.ncbi.nlm.nih.gov/nuccore/OW109033.1
England/NORT-YY7E1A/2021|OW104360.1|2021-11-19	OW104360.1	2021-11-19	AY.4	https://www.ncbi.nlm.nih.gov/nuccore/OW104360.1
England/NORT-YY7EOH/2021|OW107065.1|2021-11-16	OW107065.1	2021-11-16	AY.4	https://www.ncbi.nlm.nih.gov/nuccore/OW107065.1
England/NORT-YY7EWW/2021|OW110384.1|2021-11-07	OW110384.1	2021-11-07	AY.4	https://www.ncbi.nlm.nih.gov/nuccore/OW110384.1
England/NORT-YY7HMU/2021|OW508570.1|2021-11-30	OW508570.1	2021-11-30	AY.46.5	https://www.ncbi.nlm.nih.gov/nuccore/OW508570.1
England/NORT-YY7JYH/2021|OW107740.1|2021-11-20	OW107740.1	2021-11-20	AY.4	https://www.ncbi.nlm.nih.gov/nuccore/OW107740.1
England/NORT-YY7NEU/2021|OW098333.1|2021-11-21	OW098333.1	2021-11-21	AY.4	https://www.ncbi.nlm.nih.gov/nuccore/OW098333.1
England/NORT-YY7ROY/2021|OW099254.1|2021-11-23	OW099254.1	2021-11-23	AY.6	https://www.ncbi.nlm.nih.gov/nuccore/OW099254.1
England/NORT-YY7Y6E/2021|OW100063.1|2021-11-17	OW100063.1	2021-11-17	AY.43	https://www.ncbi.nlm.nih.gov/nuccore/OW100063.1
England/NORT-YY7YAW/2021|OW102281.1|2021-11-20	OW102281.1	2021-11-20	AY.4.2	https://www.ncbi.nlm.nih.gov/nuccore/OW102281.1
England/NORT-YYH4PU/2021|OW096003.1|2021-11-19	OW096003.1	2021-11-19	AY.98	https://www.ncbi.nlm.nih.gov/nuccore/OW096003.1
England/NORT-YYH5J4/2021|OW093800.1|2021-11-15	OW093800.1	2021-11-15	AY.4	https://www.ncbi.nlm.nih.gov/nuccore/OW093800.1
England/NORT-YYH7I9/2021|OW094442.1|2021-11-20	OW094442.1	2021-11-20	AY.4	https://www.ncbi.nlm.nih.gov/nuccore/OW094442.1
England/NORT-YYH9QC/2021|OW105887.1|2021-11-19	OW105887.1	2021-11-19	AY.4.2.2	https://www.ncbi.nlm.nih.gov/nuccore/OW105887.1
England/NORT-YYS7AF/2021|OV312377.1|2021-10-04	OV312377.1	2021-10-04	AY.4	https://www.ncbi.nlm.nih.gov/nuccore/OV312377.1
England/NORT-YYSYWK/2021|OV318637.1|2021-10-02	OV318637.1	2021-10-02	AY.4	https://www.ncbi.nlm.nih.gov/nuccore/OV318637.1
England/NORT-YYU3KC/2021|OV448504.1|2021-11-10	OV448504.1	2021-11-10	AY.4	https://www.ncbi.nlm.nih.gov/nuccore/OV448504.1
England/NORT-YYU3ZT/2021|OV320901.1|2021-11-11	OV320901.1	2021-11-11	AY.4	https://www.ncbi.nlm.nih.gov/nuccore/OV320901.1
England/NORT-YYU7X6/2021|OV314777.1|2021-11-11	OV314777.1	2021-11-11	AY.120	https://www.ncbi.nlm.nih.gov/nuccore/OV314777.1
England/NORT-YYU9BA/2021|OV314758.1|2021-11-10	OV314758.1	2021-11-10	AY.43	https://www.ncbi.nlm.nih.gov/nuccore/OV314758.1
England/NORT-YYUH1A/2021|OV314078.1|2021-11-11	OV314078.1	2021-11-11	AY.4	https://www.ncbi.nlm.nih.gov/nuccore/OV314078.1
England/NORT-YYW1I4/2021|OV318354.1|2021-11-12	OV318354.1	2021-11-12	AY.5	https://www.ncbi.nlm.nih.gov/nuccore/OV318354.1
England/NORT-YYW1OR/2021|OV308217.1|2021-11-12	OV308217.1	2021-11-12	AY.98	https://www.ncbi.nlm.nih.gov/nuccore/OV308217.1
England/NORT-YYW1TN/2021|OV320259.1|2021-11-12	OV320259.1	2021-11-12	AY.98	https://www.ncbi.nlm.nih.gov/nuccore/OV320259.1
England/NORT-YYWDJN/2021|OV308338.1|2021-11-10	OV308338.1	2021-11-10	AY.4	https://www.ncbi.nlm.nih.gov/nuccore/OV308338.1
England/NORT-YYWI78/2021|OV310715.1|2021-11-12	OV310715.1	2021-11-12	AY.4	https://www.ncbi.nlm.nih.gov/nuccore/OV310715.1
England/NORT-YYWJQ1/2021|OV319705.1|2021-11-07	OV319705.1	2021-11-07	AY.34.1	https://www.ncbi.nlm.nih.gov/nuccore/OV319705.1
England/NORT-YYWMFN/2021|OV313281.1|2021-11-10	OV313281.1	2021-11-10	AY.5	https://www.ncbi.nlm.nih.gov/nuccore/OV313281.1
England/NORT-YYWMTJ/2021|OV313350.1|2021-11-13	OV313350.1	2021-11-13	AY.4	https://www.ncbi.nlm.nih.gov/nuccore/OV313350.1
England/NORT-YYWOMT/2021|OV310071.1|2021-11-13	OV310071.1	2021-11-13	AY.4.2	https://www.ncbi.nlm.nih.gov/nuccore/OV310071.1
England/NORT-YYWR46/2021|OV318306.1|2021-11-10	OV318306.1	2021-11-10	AY.4	https://www.ncbi.nlm.nih.gov/nuccore/OV318306.1
England/NORT-YYWRBT/2021|OV305920.1|2021-11-10	OV305920.1	2021-11-10	AY.4	https://www.ncbi.nlm.nih.gov/nuccore/OV305920.1
England/NORT-YYWRO1/2021|OV320692.1|2021-11-10	OV320692.1	2021-11-10	AY.4.2.3	https://www.ncbi.nlm.nih.gov/nuccore/OV320692.1
England/NORT-YYWRXI/2021|OV316631.1|2021-11-10	OV316631.1	2021-11-10	AY.4	https://www.ncbi.nlm.nih.gov/nuccore/OV316631.1
England/NORT-YYWUQE/2021|OV322301.1|2021-11-11	OV322301.1	2021-11-11	AY.4	https://www.ncbi.nlm.nih.gov/nuccore/OV322301.1
England/NORT-YYWUW5/2021|OV313644.1|2021-11-11	OV313644.1	2021-11-11	AY.5	https://www.ncbi.nlm.nih.gov/nuccore/OV313644.1
England/NORW-3041CB7/2021|OU802324.1|2021-09-17	OU802324.1	2021-09-17	AY.4	https://www.ncbi.nlm.nih.gov/nuccore/OU802324.1
England/NORW-304CA09/2021|OU858652.1|2021-09-21	OU858652.1	2021-09-21	AY.4	https://www.ncbi.nlm.nih.gov/nuccore/OU858652.1
England/NORW-3059E97/2021|OU859169.1|2021-09-30	OU859169.1	2021-09-30	AY.6	https://www.ncbi.nlm.nih.gov/nuccore/OU859169.1
England/NORW-305A367/2021|OU899414.1|2021-09-26	OU899414.1	2021-09-26	AY.4	https://www.ncbi.nlm.nih.gov/nuccore/OU899414.1
England/NORW-305AC6E/2021|OU894241.1|2021-09-30	OU894241.1	2021-09-30	AY.4	https://www.ncbi.nlm.nih.gov/nuccore/OU894241.1
England/NORW-305AE95/2021|OU860089.1|2021-09-30	OU860089.1	2021-09-30	AY.4	https://www.ncbi.nlm.nih.gov/nuccore/OU860089.1
England/NORW-305B464/2021|OU859300.1|2021-09-29	OU859300.1	2021-09-29	AY.122	https://www.ncbi.nlm.nih.gov/nuccore/OU859300.1
England/NORW-305B4AB/2021|OU861048.1|2021-09-29	OU861048.1	2021-09-29	AY.4	https://www.ncbi.nlm.nih.gov/nuccore/OU861048.1
England/NORW-305BA50/2021|OU860938.1|2021-09-30	OU860938.1	2021-09-30	AY.4	https://www.ncbi.nlm.nih.gov/nuccore/OU860938.1
England/NORW-305CF82/2021|OU861116.1|2021-09-29	OU861116.1	2021-09-29	AY.4	https://www.ncbi.nlm.nih.gov/nuccore/OU861116.1
England/NORW-305DBE8/2021|OU861238.1|2021-09-30	OU861238.1	2021-09-30	AY.4	https://www.ncbi.nlm.nih.gov/nuccore/OU861238.1
England/NORW-305E319/2021|OU862158.1|2021-10-01	OU862158.1	2021-10-01	AY.4	https://www.ncbi.nlm.nih.gov/nuccore/OU862158.1
England/NORW-305E57B/2021|OU859249.1|2021-09-27	OU859249.1	2021-09-27	AY.4.2	https://www.ncbi.nlm.nih.gov/nuccore/OU859249.1
England/NORW-305F2B3/2021|OU858942.1|2021-09-30	OU858942.1	2021-09-30	AY.4	https://www.ncbi.nlm.nih.gov/nuccore/OU858942.1
England/NORW-305F5F8/2021|OU859894.1|2021-09-30	OU859894.1	2021-09-30	AY.4	https://www.ncbi.nlm.nih.gov/nuccore/OU859894.1
England/NORW-3060216/2021|OU860132.1|2021-09-29	OU860132.1	2021-09-29	AY.43	https://www.ncbi.nlm.nih.gov/nuccore/OU860132.1
England/NORW-306259E/2021|OU862456.1|2021-09-29	OU862456.1	2021-09-29	AY.4	https://www.ncbi.nlm.nih.gov/nuccore/OU862456.1
England/NORW-3062747/2021|OU895019.1|2021-10-08	OU895019.1	2021-10-08	AY.4	https://www.ncbi.nlm.nih.gov/nuccore/OU895019.1
England/NORW-3062C50/2021|OV008795.1|2021-10-08	OV008795.1	2021-10-08	AY.4	https://www.ncbi.nlm.nih.gov/nuccore/OV008795.1
England/NORW-3063C32/2021|OU896070.1|2021-10-07	OU896070.1	2021-10-07	AY.4	https://www.ncbi.nlm.nih.gov/nuccore/OU896070.1
England/NORW-3063CF9/2021|OU896852.1|2021-10-08	OU896852.1	2021-10-08	B.1.617.2	https://www.ncbi.nlm.nih.gov/nuccore/OU896852.1
England/NORW-3064FD8/2021|OU894537.1|2021-10-07	OU894537.1	2021-10-07	AY.4	https://www.ncbi.nlm.nih.gov/nuccore/OU894537.1
England/NORW-3069BC3/2021|OU896860.1|2021-10-09	OU896860.1	2021-10-09	AY.120	https://www.ncbi.nlm.nih.gov/nuccore/OU896860.1
England/NORW-306A43B/2021|OU896328.1|2021-10-07	OU896328.1	2021-10-07	AY.4	https://www.ncbi.nlm.nih.gov/nuccore/OU896328.1
England/NORW-306A829/2021|OU894845.1|2021-10-07	OU894845.1	2021-10-07	AY.122	https://www.ncbi.nlm.nih.gov/nuccore/OU894845.1
England/NORW-306B348/2021|OV012264.1|2021-10-13	OV012264.1	2021-10-13	AY.5	https://www.ncbi.nlm.nih.gov/nuccore/OV012264.1
England/NORW-306C255/2021|OV008768.1|2021-10-12	OV008768.1	2021-10-12	AY.4	https://www.ncbi.nlm.nih.gov/nuccore/OV008768.1
England/NORW-306C528/2021|OV004097.1|2021-10-12	OV004097.1	2021-10-12	AY.4.2	https://www.ncbi.nlm.nih.gov/nuccore/OV004097.1
England/NORW-306C789/2021|OU979496.1|2021-10-14	OU979496.1	2021-10-14	AY.98	https://www.ncbi.nlm.nih.gov/nuccore/OU979496.1
England/NORW-306CF66/2021|OV006151.1|2021-10-13	OV006151.1	2021-10-13	AY.4	https://www.ncbi.nlm.nih.gov/nuccore/OV006151.1
England/NORW-306E37C/2021|OV001904.1|2021-10-14	OV001904.1	2021-10-14	AY.4	https://www.ncbi.nlm.nih.gov/nuccore/OV001904.1
England/NORW-306EA4B/2021|OU979503.1|2021-10-12	OU979503.1	2021-10-12	AY.120	https://www.ncbi.nlm.nih.gov/nuccore/OU979503.1
England/NORW-306F324/2021|OV006174.1|2021-10-16	OV006174.1	2021-10-16	AY.4	https://www.ncbi.nlm.nih.gov/nuccore/OV006174.1
England/NORW-306F3EB/2021|OV000066.1|2021-10-13	OV000066.1	2021-10-13	AY.4	https://www.ncbi.nlm.nih.gov/nuccore/OV000066.1
England/NORW-306F4EA/2021|OU999530.1|2021-10-14	OU999530.1	2021-10-14	AY.4	https://www.ncbi.nlm.nih.gov/nuccore/OU999530.1
England/NORW-306F84B/2021|OV002229.1|2021-10-14	OV002229.1	2021-10-14	AY.4	https://www.ncbi.nlm.nih.gov/nuccore/OV002229.1
England/NORW-306FB3A/2021|OU977832.1|2021-10-13	OU977832.1	2021-10-13	AY.6	https://www.ncbi.nlm.nih.gov/nuccore/OU977832.1
England/NORW-3070766/2021|OV005471.1|2021-10-14	OV005471.1	2021-10-14	AY.4	https://www.ncbi.nlm.nih.gov/nuccore/OV005471.1
England/NORW-3070F89/2021|OV005359.1|2021-10-13	OV005359.1	2021-10-13	AY.4	https://www.ncbi.nlm.nih.gov/nuccore/OV005359.1
England/NORW-30723E5/2021|OV008666.1|2021-10-14	OV008666.1	2021-10-14	AY.4	https://www.ncbi.nlm.nih.gov/nuccore/OV008666.1
England/NORW-307242D/2021|OV004822.1|2021-10-15	OV004822.1	2021-10-15	AY.4	https://www.ncbi.nlm.nih.gov/nuccore/OV004822.1
England/NORW-3072928/2021|OV007340.1|2021-10-11	OV007340.1	2021-10-11	AY.4.8	https://www.ncbi.nlm.nih.gov/nuccore/OV007340.1
England/NORW-3072A7D/2021|OU981152.1|2021-10-14	OU981152.1	2021-10-14	AY.4	https://www.ncbi.nlm.nih.gov/nuccore/OU981152.1
England/NORW-307329E/2021|OV005400.1|2021-10-14	OV005400.1	2021-10-14	AY.4	https://www.ncbi.nlm.nih.gov/nuccore/OV005400.1
England/NORW-3074263/2021|OV008168.1|2021-10-14	OV008168.1	2021-10-14	AY.7	https://www.ncbi.nlm.nih.gov/nuccore/OV008168.1
England/NORW-30742C6/2021|OV002903.1|2021-10-11	OV002903.1	2021-10-11	AY.4	https://www.ncbi.nlm.nih.gov/nuccore/OV002903.1
England/NORW-30742F0/2021|OV005365.1|2021-10-12	OV005365.1	2021-10-12	AY.4	https://www.ncbi.nlm.nih.gov/nuccore/OV005365.1
England/NORW-3074560/2021|OV002565.1|2021-10-13	OV002565.1	2021-10-13	AY.4	https://www.ncbi.nlm.nih.gov/nuccore/OV002565.1
England/NORW-3074AF8/2021|OV006367.1|2021-10-13	OV006367.1	2021-10-13	AY.4	https://www.ncbi.nlm.nih.gov/nuccore/OV006367.1
England/NORW-3074BCD/2021|OV006740.1|2021-10-14	OV006740.1	2021-10-14	AY.4	https://www.ncbi.nlm.nih.gov/nuccore/OV006740.1
England/NORW-3075787/2021|OU978199.1|2021-10-10	OU978199.1	2021-10-10	AY.4	https://www.ncbi.nlm.nih.gov/nuccore/OU978199.1
England/NORW-30759A1/2021|OV004819.1|2021-10-11	OV004819.1	2021-10-11	AY.98	https://www.ncbi.nlm.nih.gov/nuccore/OV004819.1
England/NORW-3075D4A/2021|OU978577.1|2021-10-13	OU978577.1	2021-10-13	AY.4	https://www.ncbi.nlm.nih.gov/nuccore/OU978577.1
England/NORW-3075E01/2021|OV003069.1|2021-10-12	OV003069.1	2021-10-12	AY.6	https://www.ncbi.nlm.nih.gov/nuccore/OV003069.1
England/NORW-30762C2/2021|OV005373.1|2021-10-12	OV005373.1	2021-10-12	AY.122	https://www.ncbi.nlm.nih.gov/nuccore/OV005373.1
England/NORW-30769F5/2021|OV010321.1|2021-10-12	OV010321.1	2021-10-12	AY.4	https://www.ncbi.nlm.nih.gov/nuccore/OV010321.1
England/LSPA-328A188/2022|OV755201.1|2022-01-11	OV755201.1	2022-01-11	BA.1.1.13	https://www.ncbi.nlm.nih.gov/nuccore/OV755201.1
England/LSPA-328F499/2022|OV733923.1|2022-01-10	OV733923.1	2022-01-10	BD.1	https://www.ncbi.nlm.nih.gov/nuccore/OV733923.1
England/LSPA-3291379/2022|OV725060.1|2022-01-10	OV725060.1	2022-01-10	BA.1	https://www.ncbi.nlm.nih.gov/nuccore/OV725060.1
England/LSPA-3297D39/2022|OV744138.1|2022-01-10	OV744138.1	2022-01-10	BA.1.17.2	https://www.ncbi.nlm.nih.gov/nuccore/OV744138.1
England/LSPA-32995B7/2022|OV741794.1|2022-01-11	OV741794.1	2022-01-11	BA.1	https://www.ncbi.nlm.nih.gov/nuccore/OV741794.1
England/LSPA-329A440/2022|OV738796.1|2022-01-10	OV738796.1	2022-01-10	BA.1	https://www.ncbi.nlm.nih.gov/nuccore/OV738796.1
England/LSPA-329FA1C/2022|OV758135.1|2022-01-14	OV758135.1	2022-01-14	BA.1	https://www.ncbi.nlm.nih.gov/nuccore/OV758135.1
England/LSPA-32A8685/2022|OV742436.1|2022-01-12	OV742436.1	2022-01-12	BA.1	https://www.ncbi.nlm.nih.gov/nuccore/OV742436.1
England/LSPA-32A87CE/2022|OV742713.1|2022-01-12	OV742713.1	2022-01-12	BA.1	https://www.ncbi.nlm.nih.gov/nuccore/OV742713.1
England/LSPA-32A8816/2022|OV742748.1|2022-01-12	OV742748.1	2022-01-12	BA.1.17.2	https://www.ncbi.nlm.nih.gov/nuccore/OV742748.1
England/LSPA-32A8843/2022|OV742724.1|2022-01-12	OV742724.1	2022-01-12	BA.1.17.2	https://www.ncbi.nlm.nih.gov/nuccore/OV742724.1
England/LSPA-32A8913/2022|OV742743.1|2022-01-12	OV742743.1	2022-01-12	BA.1	https://www.ncbi.nlm.nih.gov/nuccore/OV742743.1
England/LSPA-32A89AA/2022|OV742849.1|2022-01-12	OV742849.1	2022-01-12	BA.1.17.2	https://www.ncbi.nlm.nih.gov/nuccore/OV742849.1
England/LSPA-32A8A3E/2022|OV742240.1|2022-01-12	OV742240.1	2022-01-12	BA.1.1	https://www.ncbi.nlm.nih.gov/nuccore/OV742240.1
England/LSPA-32ADD30/2022|OV748464.1|2022-01-14	OV748464.1	2022-01-14	BA.1.17.2	https://www.ncbi.nlm.nih.gov/nuccore/OV748464.1
England/LSPA-32B4291/2022|OV739937.1|2022-01-14	OV739937.1	2022-01-14	BA.1.17.2	https://www.ncbi.nlm.nih.gov/nuccore/OV739937.1
England/LSPA-32B4783/2022|OV740490.1|2022-01-14	OV740490.1	2022-01-14	BA.1.1.12	https://www.ncbi.nlm.nih.gov/nuccore/OV740490.1
England/LSPA-32B8FD2/2022|OV738229.1|2022-01-14	OV738229.1	2022-01-14	BA.1	https://www.ncbi.nlm.nih.gov/nuccore/OV738229.1
England/LSPA-32B8FE1/2022|OV738248.1|2022-01-14	OV738248.1	2022-01-14	BA.1.17.2	https://www.ncbi.nlm.nih.gov/nuccore/OV738248.1
England/LSPA-336B3FF/2022|OV783760.1|2022-01-19	OV783760.1	2022-01-19	BA.1	https://www.ncbi.nlm.nih.gov/nuccore/OV783760.1
England/LSPA-3371F01/2022|OV790130.1|2022-01-18	OV790130.1	2022-01-18	BA.1.1	https://www.ncbi.nlm.nih.gov/nuccore/OV790130.1
England/LSPA-337914F/2022|OV829410.1|2022-01-19	OV829410.1	2022-01-19	BA.1.17.2	https://www.ncbi.nlm.nih.gov/nuccore/OV829410.1
England/LSPA-337922E/2022|OV829807.1|2022-01-19	OV829807.1	2022-01-19	BA.1	https://www.ncbi.nlm.nih.gov/nuccore/OV829807.1
England/LSPA-33EBEC9/2022|OV797975.1|2022-01-21	OV797975.1	2022-01-21	BA.1	https://www.ncbi.nlm.nih.gov/nuccore/OV797975.1
England/LSPA-33FD1BC/2022|OV812461.1|2022-01-23	OV812461.1	2022-01-23	BA.1.17.2	https://www.ncbi.nlm.nih.gov/nuccore/OV812461.1
England/LSPA-33FF9D0/2022|OV814033.1|2022-01-22	OV814033.1	2022-01-22	BA.1.1.12	https://www.ncbi.nlm.nih.gov/nuccore/OV814033.1
England/LSPA-33FFA0A/2022|OV814164.1|2022-01-22	OV814164.1	2022-01-22	BA.1.1	https://www.ncbi.nlm.nih.gov/nuccore/OV814164.1
England/LSPA-340049E/2022|OV814238.1|2022-01-22	OV814238.1	2022-01-22	BA.1.15.1	https://www.ncbi.nlm.nih.gov/nuccore/OV814238.1
England/LSPA-34024BA/2022|OV811509.1|2022-01-23	OV811509.1	2022-01-23	BA.1.17.2	https://www.ncbi.nlm.nih.gov/nuccore/OV811509.1
England/LSPA-3403E9D/2022|OV811812.1|2022-01-23	OV811812.1	2022-01-23	BA.1.1.12	https://www.ncbi.nlm.nih.gov/nuccore/OV811812.1
England/LSPA-340827E/2022|OV812357.1|2022-01-22	OV812357.1	2022-01-22	BA.1.17	https://www.ncbi.nlm.nih.gov/nuccore/OV812357.1
England/LSPA-340A36A/2022|OV812209.1|2022-01-22	OV812209.1	2022-01-22	BA.1.1	https://www.ncbi.nlm.nih.gov/nuccore/OV812209.1
England/LSPA-341D67A/2022|OV830948.1|2022-01-24	OV830948.1	2022-01-24	BA.1.15.1	https://www.ncbi.nlm.nih.gov/nuccore/OV830948.1
England/LSPA-341D786/2022|OV830081.1|2022-01-24	OV830081.1	2022-01-24	BA.1.1	https://www.ncbi.nlm.nih.gov/nuccore/OV830081.1
England/LSPA-341E21B/2022|OV830554.1|2022-01-24	OV830554.1	2022-01-24	BA.1.17.2	https://www.ncbi.nlm.nih.gov/nuccore/OV830554.1
England/LSPA-341E6A6/2022|OV831246.1|2022-01-24	OV831246.1	2022-01-24	BA.1	https://www.ncbi.nlm.nih.gov/nuccore/OV831246.1
England/LSPA-3422232/2022|OV819026.1|2022-01-24	OV819026.1	2022-01-24	BA.1	https://www.ncbi.nlm.nih.gov/nuccore/OV819026.1
England/LSPA-3422241/2022|OV819008.1|2022-01-24	OV819008.1	2022-01-24	BA.1.17.2	https://www.ncbi.nlm.nih.gov/nuccore/OV819008.1
England/LSPA-34222BA/2022|OV819594.1|2022-01-24	OV819594.1	2022-01-24	BA.1	https://www.ncbi.nlm.nih.gov/nuccore/OV819594.1
England/LSPA-3422302/2022|OV819986.1|2022-01-24	OV819986.1	2022-01-24	BA.1.14.1	https://www.ncbi.nlm.nih.gov/nuccore/OV819986.1
England/LSPA-342233F/2022|OV820874.1|2022-01-24	OV820874.1	2022-01-24	BA.1.1	https://www.ncbi.nlm.nih.gov/nuccore/OV820874.1
England/LSPA-342241E/2022|OV819897.1|2022-01-24	OV819897.1	2022-01-24	BA.1	https://www.ncbi.nlm.nih.gov/nuccore/OV819897.1
England/LSPA-342243C/2022|OV820813.1|2022-01-24	OV820813.1	2022-01-24	BA.1.17.2	https://www.ncbi.nlm.nih.gov/nuccore/OV820813.1
England/LSPA-3423C60/2022|OV834988.1|2022-01-25	OV834988.1	2022-01-25	BA.1	https://www.ncbi.nlm.nih.gov/nuccore/OV834988.1
England/LSPA-34258A6/2022|OV834898.1|2022-01-25	OV834898.1	2022-01-25	BA.1.15.1	https://www.ncbi.nlm.nih.gov/nuccore/OV834898.1
England/LSPA-34258C4/2022|OV834911.1|2022-01-25	OV834911.1	2022-01-25	BA.1.1.13	https://www.ncbi.nlm.nih.gov/nuccore/OV834911.1
England/LSPA-3425967/2022|OV834941.1|2022-01-25	OV834941.1	2022-01-25	BA.1.17.2	https://www.ncbi.nlm.nih.gov/nuccore/OV834941.1
England/LSPA-3425AEC/2022|OV833663.1|2022-01-24	OV833663.1	2022-01-24	BA.1.1	https://www.ncbi.nlm.nih.gov/nuccore/OV833663.1
England/LSPA-3425D89/2022|OV823117.1|2022-01-25	OV823117.1	2022-01-25	BA.1.16	https://www.ncbi.nlm.nih.gov/nuccore/OV823117.1
England/LSPA-3425FA1/2022|OV824297.1|2022-01-24	OV824297.1	2022-01-24	BA.1.17.2	https://www.ncbi.nlm.nih.gov/nuccore/OV824297.1
England/LSPA-342759E/2022|OV833891.1|2022-01-24	OV833891.1	2022-01-24	BA.1.17	https://www.ncbi.nlm.nih.gov/nuccore/OV833891.1
England/LSPA-342772F/2022|OV834496.1|2022-01-24	OV834496.1	2022-01-24	BA.1	https://www.ncbi.nlm.nih.gov/nuccore/OV834496.1
England/LSPA-3427BC9/2022|OV834478.1|2022-01-25	OV834478.1	2022-01-25	BA.1.1.12	https://www.ncbi.nlm.nih.gov/nuccore/OV834478.1
England/LSPA-3427D5A/2022|OV833846.1|2022-01-25	OV833846.1	2022-01-25	BA.1.17.2	https://www.ncbi.nlm.nih.gov/nuccore/OV833846.1
England/LSPA-3427F36/2022|OV834556.1|2022-01-25	OV834556.1	2022-01-25	BA.1.1	https://www.ncbi.nlm.nih.gov/nuccore/OV834556.1
England/LSPA-3427F63/2022|OV833243.1|2022-01-22	OV833243.1	2022-01-22	BA.1.1	https://www.ncbi.nlm.nih.gov/nuccore/OV833243.1
England/LSPA-342DF7C/2022|OV835136.1|2022-01-24	OV835136.1	2022-01-24	BA.1.1.14	https://www.ncbi.nlm.nih.gov/nuccore/OV835136.1
England/LSPA-342E03C/2022|OV834341.1|2022-01-25	OV834341.1	2022-01-25	BA.1.17.2	https://www.ncbi.nlm.nih.gov/nuccore/OV834341.1
England/LSPA-342EB2C/2022|OV820876.1|2022-01-25	OV820876.1	2022-01-25	BA.1.17.2	https://www.ncbi.nlm.nih.gov/nuccore/OV820876.1
England/LSPA-342EC56/2022|OV820455.1|2022-01-25	OV820455.1	2022-01-25	BA.1	https://www.ncbi.nlm.nih.gov/nuccore/OV820455.1
England/LSPA-342ECA1/2022|OV820193.1|2022-01-25	OV820193.1	2022-01-25	BA.1.17.2	https://www.ncbi.nlm.nih.gov/nuccore/OV820193.1
England/LSPA-342ECB0/2022|OV820454.1|2022-01-25	OV820454.1	2022-01-25	BA.1.1	https://www.ncbi.nlm.nih.gov/nuccore/OV820454.1
England/LSPA-342ECFC/2022|OV819776.1|2022-01-23	OV819776.1	2022-01-23	BA.1.15.1	https://www.ncbi.nlm.nih.gov/nuccore/OV819776.1
England/LSPA-342ED26/2022|OV820200.1|2022-01-25	OV820200.1	2022-01-25	BA.1.1	https://www.ncbi.nlm.nih.gov/nuccore/OV820200.1
England/LSPA-3433632/2022|OV842475.1|2022-01-24	OV842475.1	2022-01-24	BA.1.15.1	https://www.ncbi.nlm.nih.gov/nuccore/OV842475.1
England/LSPA-34336F6/2022|OV842382.1|2022-01-24	OV842382.1	2022-01-24	BA.1.1	https://www.ncbi.nlm.nih.gov/nuccore/OV842382.1
England/LSPA-343381E/2022|OV842471.1|2022-01-24	OV842471.1	2022-01-24	BA.1.15.1	https://www.ncbi.nlm.nih.gov/nuccore/OV842471.1
England/LSPA-347536A/2022|OV841431.1|2022-01-27	OV841431.1	2022-01-27	BA.1.1.15	https://www.ncbi.nlm.nih.gov/nuccore/OV841431.1
England/LSPA-3475485/2022|OV841441.1|2022-01-27	OV841441.1	2022-01-27	BA.1.1	https://www.ncbi.nlm.nih.gov/nuccore/OV841441.1
England/LSPA-3476A28/2022|OV841461.1|2022-01-27	OV841461.1	2022-01-27	BA.1	https://www.ncbi.nlm.nih.gov/nuccore/OV841461.1
England/LSPA-3476CE6/2022|OV841640.1|2022-01-26	OV841640.1	2022-01-26	BA.1	https://www.ncbi.nlm.nih.gov/nuccore/OV841640.1
England/LSPA-3480715/2022|OV869628.1|2022-01-27	OV869628.1	2022-01-27	BA.1.17.2	https://www.ncbi.nlm.nih.gov/nuccore/OV869628.1
England/LSPA-348093D/2022|OV870265.1|2022-01-27	OV870265.1	2022-01-27	BA.1.1.4	https://www.ncbi.nlm.nih.gov/nuccore/OV870265.1
England/LSPA-3480A67/2022|OV870683.1|2022-01-26	OV870683.1	2022-01-26	BA.1.1	https://www.ncbi.nlm.nih.gov/nuccore/OV870683.1
England/LSPA-3483563/2022|OV861130.1|2022-01-26	OV861130.1	2022-01-26	BA.1.1	https://www.ncbi.nlm.nih.gov/nuccore/OV861130.1
England/LSPA-348377C/2022|OV861182.1|2022-01-25	OV861182.1	2022-01-25	BA.1.1.13	https://www.ncbi.nlm.nih.gov/nuccore/OV861182.1
England/LSPA-348385B/2022|OV860897.1|2022-01-26	OV860897.1	2022-01-26	BA.1.16	https://www.ncbi.nlm.nih.gov/nuccore/OV860897.1
England/LSPA-3483BBC/2022|OV861825.1|2022-01-27	OV861825.1	2022-01-27	BA.1.17.2	https://www.ncbi.nlm.nih.gov/nuccore/OV861825.1
England/LSPA-3483F29/2022|OV861353.1|2022-01-26	OV861353.1	2022-01-26	BA.1.1.14	https://www.ncbi.nlm.nih.gov/nuccore/OV861353.1
England/LSPA-3485428/2022|OV862032.1|2022-01-28	OV862032.1	2022-01-28	BA.1.1.14	https://www.ncbi.nlm.nih.gov/nuccore/OV862032.1
England/LSPA-3485525/2022|OV861178.1|2022-01-28	OV861178.1	2022-01-28	BA.1	https://www.ncbi.nlm.nih.gov/nuccore/OV861178.1
England/LSPA-3494963/2022|OV867321.1|2022-01-26	OV867321.1	2022-01-26	BA.1.17.2	https://www.ncbi.nlm.nih.gov/nuccore/OV867321.1
England/LSPA-34957FF/2022|OV866105.1|2022-01-27	OV866105.1	2022-01-27	BA.1.1	https://www.ncbi.nlm.nih.gov/nuccore/OV866105.1
England/LSPA-34A4B79/2022|OV872219.1|2022-01-26	OV872219.1	2022-01-26	BA.1.1	https://www.ncbi.nlm.nih.gov/nuccore/OV872219.1
England/LSPA-34B87C9/2022|OV871563.1|2022-01-28	OV871563.1	2022-01-28	BA.1.1	https://www.ncbi.nlm.nih.gov/nuccore/OV871563.1
England/LSPA-34BCBE7/2022|OV876140.1|2022-01-28	OV876140.1	2022-01-28	BA.1.1	https://www.ncbi.nlm.nih.gov/nuccore/OV876140.1
England/LSPA-34BCC4E/2022|OV876870.1|2022-01-28	OV876870.1	2022-01-28	BA.1.1	https://www.ncbi.nlm.nih.gov/nuccore/OV876870.1
England/LSPA-34BCE1B/2022|OV876712.1|2022-01-28	OV876712.1	2022-01-28	BA.1.16	https://www.ncbi.nlm.nih.gov/nuccore/OV876712.1
England/LSPA-34BCE93/2022|OV876455.1|2022-01-29	OV876455.1	2022-01-29	BA.1.1.14	https://www.ncbi.nlm.nih.gov/nuccore/OV876455.1
England/LSPA-34BE936/2022|OV874628.1|2022-01-28	OV874628.1	2022-01-28	BA.1.1.13	https://www.ncbi.nlm.nih.gov/nuccore/OV874628.1
England/LSPA-34C1912/2022|OV876817.1|2022-01-28	OV876817.1	2022-01-28	BA.1	https://www.ncbi.nlm.nih.gov/nuccore/OV876817.1
England/LSPA-34C196D/2022|OV876162.1|2022-01-28	OV876162.1	2022-01-28	BA.1.1	https://www.ncbi.nlm.nih.gov/nuccore/OV876162.1
England/LSPA-34C1B1C/2022|OV876520.1|2022-01-28	OV876520.1	2022-01-28	BA.1.1.4	https://www.ncbi.nlm.nih.gov/nuccore/OV876520.1
England/LSPA-34C7B07/2022|OV890567.1|2022-01-28	OV890567.1	2022-01-28	BA.1.1.13	https://www.ncbi.nlm.nih.gov/nuccore/OV890567.1
England/LSPA-34C7DD4/2022|OV890714.1|2022-01-28	OV890714.1	2022-01-28	BA.1.1.1	https://www.ncbi.nlm.nih.gov/nuccore/OV890714.1
England/LSPA-34C7E0E/2022|OV890508.1|2022-01-27	OV890508.1	2022-01-27	BA.1.1.13	https://www.ncbi.nlm.nih.gov/nuccore/OV890508.1
England/LSPA-34DC48C/2022|OV877296.1|2022-01-29	OV877296.1	2022-01-29	BA.1.17.2	https://www.ncbi.nlm.nih.gov/nuccore/OV877296.1
England/LSPA-34DC501/2022|OV876936.1|2022-01-29	OV876936.1	2022-01-29	BA.1.17.2	https://www.ncbi.nlm.nih.gov/nuccore/OV876936.1
England/LSPA-34E78FB/2022|OV892201.1|2022-01-30	OV892201.1	2022-01-30	BA.1.17.2	https://www.ncbi.nlm.nih.gov/nuccore/OV892201.1
England/LSPA-34EA44F/2022|OV893499.1|2022-01-29	OV893499.1	2022-01-29	BA.1.1.15	https://www.ncbi.nlm.nih.gov/nuccore/OV893499.1
England/LSPA-34EC164/2022|OV892208.1|2022-01-29	OV892208.1	2022-01-29	BA.1.17.2	https://www.ncbi.nlm.nih.gov/nuccore/OV892208.1
England/LSPA-34FAC62/2022|OV910271.1|2022-01-30	OV910271.1	2022-01-30	BA.1.1.4	https://www.ncbi.nlm.nih.gov/nuccore/OV910271.1
England/LSPA-34FAC80/2022|OV911314.1|2022-01-30	OV911314.1	2022-01-30	BA.1.1	https://www.ncbi.nlm.nih.gov/nuccore/OV911314.1
England/LSPA-34FC88A/2022|OV897805.1|2022-01-31	OV897805.1	2022-01-31	BA.1.17.2	https://www.ncbi.nlm.nih.gov/nuccore/OV897805.1
England/LSPA-34FC93C/2022|OV897410.1|2022-01-31	OV897410.1	2022-01-31	BA.1.15.1	https://www.ncbi.nlm.nih.gov/nuccore/OV897410.1
England/LSPA-34FC969/2022|OV897406.1|2022-01-31	OV897406.1	2022-01-31	BA.1.17.2	https://www.ncbi.nlm.nih.gov/nuccore/OV897406.1
England/LSPA-34FCD03/2022|OV897547.1|2022-01-31	OV897547.1	2022-01-31	BA.1.15.1	https://www.ncbi.nlm.nih.gov/nuccore/OV897547.1
England/LSPA-34FCE00/2022|OV897422.1|2022-01-30	OV897422.1	2022-01-30	BA.1	https://www.ncbi.nlm.nih.gov/nuccore/OV897422.1
England/LSPA-34FEE4A/2022|OV911283.1|2022-01-30	OV911283.1	2022-01-30	BA.1.1	https://www.ncbi.nlm.nih.gov/nuccore/OV911283.1
England/LSPA-350057C/2022|OV910487.1|2022-01-30	OV910487.1	2022-01-30	BA.1.17	https://www.ncbi.nlm.nih.gov/nuccore/OV910487.1
England/LSPA-3503D26/2022|OV899721.1|2022-01-31	OV899721.1	2022-01-31	BA.1.1	https://www.ncbi.nlm.nih.gov/nuccore/OV899721.1
England/LSPA-35050FE/2022|OV899423.1|2022-01-30	OV899423.1	2022-01-30	BA.1.1	https://www.ncbi.nlm.nih.gov/nuccore/OV899423.1
England/LSPA-350DFF9/2022|OV894399.1|2022-01-30	OV894399.1	2022-01-30	BA.1.1.12	https://www.ncbi.nlm.nih.gov/nuccore/OV894399.1
England/LSPA-350F9F9/2022|OV933900.1|2022-01-30	OV933900.1	2022-01-30	BA.1.1	https://www.ncbi.nlm.nih.gov/nuccore/OV933900.1
England/LSPA-3512674/2022|OV894165.1|2022-01-30	OV894165.1	2022-01-30	BA.1.17.2	https://www.ncbi.nlm.nih.gov/nuccore/OV894165.1
England/LSPA-3512814/2022|OV894508.1|2022-01-30	OV894508.1	2022-01-30	BA.1	https://www.ncbi.nlm.nih.gov/nuccore/OV894508.1
England/LSPA-35140A1/2022|OV894676.1|2022-01-31	OV894676.1	2022-01-31	BA.1.1	https://www.ncbi.nlm.nih.gov/nuccore/OV894676.1
England/LSPA-3515811/2022|OV909787.1|2022-01-30	OV909787.1	2022-01-30	BA.1.15.1	https://www.ncbi.nlm.nih.gov/nuccore/OV909787.1
England/LSPA-3517563/2022|OV910045.1|2022-01-31	OV910045.1	2022-01-31	BA.1.1	https://www.ncbi.nlm.nih.gov/nuccore/OV910045.1
England/LSPA-3517590/2022|OV910174.1|2022-01-31	OV910174.1	2022-01-31	BA.1.15.1	https://www.ncbi.nlm.nih.gov/nuccore/OV910174.1
England/LSPA-3517651/2022|OV910051.1|2022-01-31	OV910051.1	2022-01-31	BA.1.1	https://www.ncbi.nlm.nih.gov/nuccore/OV910051.1
England/LSPA-3519BF6/2022|OV896165.1|2022-01-31	OV896165.1	2022-01-31	BA.1.1	https://www.ncbi.nlm.nih.gov/nuccore/OV896165.1
England/LSPA-352D281/2022|OV929422.1|2022-01-31	OV929422.1	2022-01-31	BA.1.1	https://www.ncbi.nlm.nih.gov/nuccore/OV929422.1
England/LSPA-3531B61/2022|OV908874.1|2022-02-01	OV908874.1	2022-02-01	BA.1.1	https://www.ncbi.nlm.nih.gov/nuccore/OV908874.1
England/LSPA-3539817/2022|OV928223.1|2022-01-31	OV928223.1	2022-01-31	BA.1.1.13	https://www.ncbi.nlm.nih.gov/nuccore/OV928223.1
England/LSPA-353A5E2/2022|OV928361.1|2022-01-31	OV928361.1	2022-01-31	BA.1.15.1	https://www.ncbi.nlm.nih.gov/nuccore/OV928361.1
England/LSPA-353DBB0/2022|OV925686.1|2022-02-01	OV925686.1	2022-02-01	BA.1.1.14	https://www.ncbi.nlm.nih.gov/nuccore/OV925686.1
England/LSPA-353DC08/2022|OV925720.1|2022-01-31	OV925720.1	2022-01-31	BA.1.1	https://www.ncbi.nlm.nih.gov/nuccore/OV925720.1
England/LSPA-353ED22/2022|OV925122.1|2022-02-01	OV925122.1	2022-02-01	BD.1	https://www.ncbi.nlm.nih.gov/nuccore/OV925122.1
England/LSPA-35403C1/2022|OV906567.1|2022-01-31	OV906567.1	2022-01-31	BA.1	https://www.ncbi.nlm.nih.gov/nuccore/OV906567.1
England/LSPA-3540622/2022|OV906956.1|2022-01-29	OV906956.1	2022-01-29	BA.1.1.14	https://www.ncbi.nlm.nih.gov/nuccore/OV906956.1
England/LSPA-35408E0/2022|OV907074.1|2022-01-31	OV907074.1	2022-01-31	BA.1.1	https://www.ncbi.nlm.nih.gov/nuccore/OV907074.1
England/LSPA-354174C/2022|OV904181.1|2022-01-31	OV904181.1	2022-01-31	BA.1	https://www.ncbi.nlm.nih.gov/nuccore/OV904181.1
England/LSPA-3541788/2022|OV904555.1|2022-01-31	OV904555.1	2022-01-31	BA.1.17.2	https://www.ncbi.nlm.nih.gov/nuccore/OV904555.1
England/LSPA-354183A/2022|OV904139.1|2022-01-31	OV904139.1	2022-01-31	BA.1.1.15	https://www.ncbi.nlm.nih.gov/nuccore/OV904139.1
England/LSPA-355F21D/2022|OV938716.1|2022-02-01	OV938716.1	2022-02-01	BA.1.17.2	https://www.ncbi.nlm.nih.gov/nuccore/OV938716.1
England/LSPA-355F3ED/2022|OV939532.1|2022-02-01	OV939532.1	2022-02-01	BA.1	https://www.ncbi.nlm.nih.gov/nuccore/OV939532.1
England/LSPA-3560BA5/2022|OV938266.1|2022-02-01	OV938266.1	2022-02-01	BA.1.1	https://www.ncbi.nlm.nih.gov/nuccore/OV938266.1
England/LSPA-3562F2F/2022|OV936230.1|2022-02-01	OV936230.1	2022-02-01	BA.1.1.4	https://www.ncbi.nlm.nih.gov/nuccore/OV936230.1
England/LSPA-3563726/2022|OV934793.1|2022-01-31	OV934793.1	2022-01-31	BA.1.1	https://www.ncbi.nlm.nih.gov/nuccore/OV934793.1
England/LSPA-3564163/2022|OV936147.1|2022-02-02	OV936147.1	2022-02-02	BA.1.1	https://www.ncbi.nlm.nih.gov/nuccore/OV936147.1
England/LSPA-356489B/2022|OV936529.1|2022-02-01	OV936529.1	2022-02-01	BA.1.1	https://www.ncbi.nlm.nih.gov/nuccore/OV936529.1
England/LSPA-3565F95/2022|OV939157.1|2022-02-02	OV939157.1	2022-02-02	BA.1.1.15	https://www.ncbi.nlm.nih.gov/nuccore/OV939157.1
England/LSPA-3566662/2022|OV940374.1|2022-02-02	OV940374.1	2022-02-02	BA.1.17.2	https://www.ncbi.nlm.nih.gov/nuccore/OV940374.1
England/LSPA-356CA9D/2022|OV933887.1|2022-02-02	OV933887.1	2022-02-02	BA.1.1	https://www.ncbi.nlm.nih.gov/nuccore/OV933887.1
England/LSPA-356F6F0/2022|OV932548.1|2022-02-02	OV932548.1	2022-02-02	BA.1.1	https://www.ncbi.nlm.nih.gov/nuccore/OV932548.1
England/LSPA-3570F79/2022|OV932745.1|2022-02-02	OV932745.1	2022-02-02	BA.1.1	https://www.ncbi.nlm.nih.gov/nuccore/OV932745.1
England/LSPA-3573B45/2022|OV937318.1|2022-02-02	OV937318.1	2022-02-02	BA.1.5	https://www.ncbi.nlm.nih.gov/nuccore/OV937318.1
England/LSPA-3578DD1/2022|OV932366.1|2022-02-01	OV932366.1	2022-02-01	BA.1.1	https://www.ncbi.nlm.nih.gov/nuccore/OV932366.1
England/LSPA-3578F26/2022|OV932414.1|2022-02-02	OV932414.1	2022-02-02	BA.1.1	https://www.ncbi.nlm.nih.gov/nuccore/OV932414.1
England/LSPA-357905F/2022|OV932420.1|2022-02-02	OV932420.1	2022-02-02	BA.1.17.2	https://www.ncbi.nlm.nih.gov/nuccore/OV932420.1
England/LSPA-357916B/2022|OV932483.1|2022-02-02	OV932483.1	2022-02-02	BA.1.1	https://www.ncbi.nlm.nih.gov/nuccore/OV932483.1
England/LSPA-3579198/2022|OV932725.1|2022-02-02	OV932725.1	2022-02-02	BA.1.1	https://www.ncbi.nlm.nih.gov/nuccore/OV932725.1
England/LSPA-357BDDE/2022|OV940868.1|2022-02-02	OV940868.1	2022-02-02	BA.1.17.2	https://www.ncbi.nlm.nih.gov/nuccore/OV940868.1
England/LSPA-357C9BB/2022|OV940851.1|2022-02-02	OV940851.1	2022-02-02	BA.1.1	https://www.ncbi.nlm.nih.gov/nuccore/OV940851.1
England/LSPA-357F5B4/2022|OV930876.1|2022-02-02	OV930876.1	2022-02-02	BA.1	https://www.ncbi.nlm.nih.gov/nuccore/OV930876.1
England/LSPA-357FB0D/2022|OV931059.1|2022-02-02	OV931059.1	2022-02-02	BA.1.1	https://www.ncbi.nlm.nih.gov/nuccore/OV931059.1
England/LSPA-35830E9/2022|OV931846.1|2022-02-02	OV931846.1	2022-02-02	BA.1.15.1	https://www.ncbi.nlm.nih.gov/nuccore/OV931846.1
England/LSPA-35833D1/2022|OV931966.1|2022-02-02	OV931966.1	2022-02-02	BA.1	https://www.ncbi.nlm.nih.gov/nuccore/OV931966.1
England/LSPA-358340B/2022|OV932032.1|2022-02-02	OV932032.1	2022-02-02	BA.1.17.2	https://www.ncbi.nlm.nih.gov/nuccore/OV932032.1
England/LSPA-3583465/2022|OV932200.1|2022-02-02	OV932200.1	2022-02-02	BA.1	https://www.ncbi.nlm.nih.gov/nuccore/OV932200.1
England/LSPA-3583C4F/2022|OV933193.1|2022-02-02	OV933193.1	2022-02-02	BA.1.1.15	https://www.ncbi.nlm.nih.gov/nuccore/OV933193.1
England/LSPA-3583CC7/2022|OV933100.1|2022-02-02	OV933100.1	2022-02-02	BA.1	https://www.ncbi.nlm.nih.gov/nuccore/OV933100.1
England/LSPA-3583CE5/2022|OV933162.1|2022-02-02	OV933162.1	2022-02-02	BA.1.17.2	https://www.ncbi.nlm.nih.gov/nuccore/OV933162.1
England/LSPA-3583DB5/2022|OV932875.1|2022-02-02	OV932875.1	2022-02-02	BA.1.1	https://www.ncbi.nlm.nih.gov/nuccore/OV932875.1
England/LSPA-358417C/2022|OV932901.1|2022-02-01	OV932901.1	2022-02-01	BA.1.17.2	https://www.ncbi.nlm.nih.gov/nuccore/OV932901.1
England/LSPA-358418B/2022|OV932860.1|2022-02-02	OV932860.1	2022-02-02	BA.1.14	https://www.ncbi.nlm.nih.gov/nuccore/OV932860.1
England/LSPA-35EBF88/2022|OV959509.1|2022-02-04	OV959509.1	2022-02-04	BA.1.1.13	https://www.ncbi.nlm.nih.gov/nuccore/OV959509.1
England/LSPA-35EDA76/2022|OV959147.1|2022-02-05	OV959147.1	2022-02-05	BA.1.17.2	https://www.ncbi.nlm.nih.gov/nuccore/OV959147.1
England/LSPA-35F457B/2022|OV979601.1|2022-02-05	OV979601.1	2022-02-05	BA.1	https://www.ncbi.nlm.nih.gov/nuccore/OV979601.1
England/LSPA-35F4845/2022|OV979433.1|2022-02-04	OV979433.1	2022-02-04	BA.1.1	https://www.ncbi.nlm.nih.gov/nuccore/OV979433.1
England/LSPA-35F7D70/2022|OV959109.1|2022-02-03	OV959109.1	2022-02-03	BA.1.1	https://www.ncbi.nlm.nih.gov/nuccore/OV959109.1
England/LSPA-35FCA0B/2022|OV956309.1|2022-02-05	OV956309.1	2022-02-05	BA.1	https://www.ncbi.nlm.nih.gov/nuccore/OV956309.1
England/LSPA-360145F/2022|OV956750.1|2022-02-07	OV956750.1	2022-02-07	BA.1.1.1	https://www.ncbi.nlm.nih.gov/nuccore/OV956750.1
England/LSPA-360149B/2022|OV956746.1|2022-02-05	OV956746.1	2022-02-05	BA.1.7	https://www.ncbi.nlm.nih.gov/nuccore/OV956746.1
England/LSPA-360495D/2022|OV943716.1|2022-02-07	OV943716.1	2022-02-07	BA.1.17.2	https://www.ncbi.nlm.nih.gov/nuccore/OV943716.1
England/LSPA-360497B/2022|OV943707.1|2022-02-07	OV943707.1	2022-02-07	BA.1	https://www.ncbi.nlm.nih.gov/nuccore/OV943707.1
England/LSPA-36069B5/2022|OV943698.1|2022-02-05	OV943698.1	2022-02-05	BA.1.1	https://www.ncbi.nlm.nih.gov/nuccore/OV943698.1
England/LSPA-360CE65/2022|OV967396.1|2022-02-04	OV967396.1	2022-02-04	BA.1.1	https://www.ncbi.nlm.nih.gov/nuccore/OV967396.1
England/LSPA-360EA7E/2022|OV956885.1|2022-02-07	OV956885.1	2022-02-07	BA.1.1	https://www.ncbi.nlm.nih.gov/nuccore/OV956885.1
England/LSPA-360EB4E/2022|OV954258.1|2022-02-07	OV954258.1	2022-02-07	BA.1.1.11	https://www.ncbi.nlm.nih.gov/nuccore/OV954258.1
England/LSPA-361098B/2022|OV954288.1|2022-02-04	OV954288.1	2022-02-04	BA.1.1	https://www.ncbi.nlm.nih.gov/nuccore/OV954288.1
England/LSPA-3610B1C/2022|OV957606.1|2022-02-05	OV957606.1	2022-02-05	BA.1.1	https://www.ncbi.nlm.nih.gov/nuccore/OV957606.1
England/LSPA-3610BEF/2022|OV954203.1|2022-02-07	OV954203.1	2022-02-07	BA.1.1	https://www.ncbi.nlm.nih.gov/nuccore/OV954203.1
England/LSPA-3612673/2022|OV968773.1|2022-02-07	OV968773.1	2022-02-07	BA.1.1.10	https://www.ncbi.nlm.nih.gov/nuccore/OV968773.1
England/LSPA-36127CB/2022|OV968113.1|2022-02-05	OV968113.1	2022-02-05	BA.1.1	https://www.ncbi.nlm.nih.gov/nuccore/OV968113.1
England/LSPA-361289B/2022|OV969148.1|2022-02-07	OV969148.1	2022-02-07	BA.1.17.2	https://www.ncbi.nlm.nih.gov/nuccore/OV969148.1
England/LSPA-36129B6/2022|OV968783.1|2022-02-07	OV968783.1	2022-02-07	BA.1.1	https://www.ncbi.nlm.nih.gov/nuccore/OV968783.1
England/LSPA-3617C9A/2022|OV970997.1|2022-02-07	OV970997.1	2022-02-07	BA.1.17.2	https://www.ncbi.nlm.nih.gov/nuccore/OV970997.1
England/LSPA-36199EC/2022|OV968529.1|2022-02-05	OV968529.1	2022-02-05	BA.1	https://www.ncbi.nlm.nih.gov/nuccore/OV968529.1
England/LSPA-3619D0E/2022|OV968594.1|2022-02-05	OV968594.1	2022-02-05	BA.1.1	https://www.ncbi.nlm.nih.gov/nuccore/OV968594.1
England/LSPA-361B71D/2022|OV969767.1|2022-02-05	OV969767.1	2022-02-05	BA.1.1	https://www.ncbi.nlm.nih.gov/nuccore/OV969767.1
England/LSPA-361C345/2022|OV969649.1|2022-02-07	OV969649.1	2022-02-07	BA.1.1	https://www.ncbi.nlm.nih.gov/nuccore/OV969649.1
England/LSPA-362B2BF/2022|OV964557.1|2022-02-08	OV964557.1	2022-02-08	BA.1.1	https://www.ncbi.nlm.nih.gov/nuccore/OV964557.1
England/LSPA-36316AB/2022|OV977844.1|2022-02-05	OV977844.1	2022-02-05	BD.1	https://www.ncbi.nlm.nih.gov/nuccore/OV977844.1
England/LSPA-36334EB/2022|OV977538.1|2022-02-08	OV977538.1	2022-02-08	BA.1.1	https://www.ncbi.nlm.nih.gov/nuccore/OV977538.1
England/LSPA-363369A/2022|OV978072.1|2022-02-08	OV978072.1	2022-02-08	BA.1.1	https://www.ncbi.nlm.nih.gov/nuccore/OV978072.1
England/LSPA-36405E8/2022|OV979765.1|2022-02-08	OV979765.1	2022-02-08	BA.1.1.15	https://www.ncbi.nlm.nih.gov/nuccore/OV979765.1
England/LSPA-36474F3/2022|OV991941.1|2022-02-07	OV991941.1	2022-02-07	BA.1.1	https://www.ncbi.nlm.nih.gov/nuccore/OV991941.1
England/LSPA-364EFDD/2022|OV974357.1|2022-02-07	OV974357.1	2022-02-07	BA.1.1	https://www.ncbi.nlm.nih.gov/nuccore/OV974357.1
England/LSPA-3651371/2022|OW045024.1|2022-02-10	OW045024.1	2022-02-10	BA.1.15	https://www.ncbi.nlm.nih.gov/nuccore/OW045024.1
England/LSPA-3652EAC/2022|OW044316.1|2022-02-08	OW044316.1	2022-02-08	BA.1	https://www.ncbi.nlm.nih.gov/nuccore/OW044316.1
England/LSPA-3659F93/2022|OV985138.1|2022-02-08	OV985138.1	2022-02-08	BA.1.1	https://www.ncbi.nlm.nih.gov/nuccore/OV985138.1
England/LSPA-365CD96/2022|OV993382.1|2022-02-07	OV993382.1	2022-02-07	BA.1.1	https://www.ncbi.nlm.nih.gov/nuccore/OV993382.1
England/LSPA-365CEC0/2022|OV992481.1|2022-02-08	OV992481.1	2022-02-08	BA.1.1	https://www.ncbi.nlm.nih.gov/nuccore/OV992481.1
England/LSPA-365E383/2022|OV975302.1|2022-02-09	OV975302.1	2022-02-09	BA.1.16	https://www.ncbi.nlm.nih.gov/nuccore/OV975302.1
England/LSPA-366385F/2022|OV984954.1|2022-02-07	OV984954.1	2022-02-07	BA.1.1	https://www.ncbi.nlm.nih.gov/nuccore/OV984954.1
England/LSPA-3666670/2022|OV985476.1|2022-02-08	OV985476.1	2022-02-08	BA.1	https://www.ncbi.nlm.nih.gov/nuccore/OV985476.1
England/LSPA-366676E/2022|OV984650.1|2022-02-09	OV984650.1	2022-02-09	BA.1.17.2	https://www.ncbi.nlm.nih.gov/nuccore/OV984650.1
England/LSPA-36669FF/2022|OV984821.1|2022-02-09	OV984821.1	2022-02-09	BA.1.1	https://www.ncbi.nlm.nih.gov/nuccore/OV984821.1
England/LSPA-3668429/2022|OW002020.1|2022-02-08	OW002020.1	2022-02-08	BA.1.1.15	https://www.ncbi.nlm.nih.gov/nuccore/OW002020.1
England/LSPA-36684DE/2022|OW001778.1|2022-02-08	OW001778.1	2022-02-08	BA.1.1	https://www.ncbi.nlm.nih.gov/nuccore/OW001778.1
England/LSPA-36689B1/2022|OW000838.1|2022-02-08	OW000838.1	2022-02-08	BA.1.1.14	https://www.ncbi.nlm.nih.gov/nuccore/OW000838.1
England/LSPA-3668B15/2022|OW000797.1|2022-02-08	OW000797.1	2022-02-08	BA.1	https://www.ncbi.nlm.nih.gov/nuccore/OW000797.1
England/LSPA-366B031/2022|OV981294.1|2022-02-08	OV981294.1	2022-02-08	BA.1.1	https://www.ncbi.nlm.nih.gov/nuccore/OV981294.1
England/LSPA-3671F0E/2022|OV990521.1|2022-02-09	OV990521.1	2022-02-09	BA.1.1	https://www.ncbi.nlm.nih.gov/nuccore/OV990521.1
England/LSPA-36740BD/2022|OV984346.1|2022-02-09	OV984346.1	2022-02-09	BA.1.1	https://www.ncbi.nlm.nih.gov/nuccore/OV984346.1
England/LSPA-3674457/2022|OV983620.1|2022-02-09	OV983620.1	2022-02-09	BA.1.1	https://www.ncbi.nlm.nih.gov/nuccore/OV983620.1
England/LSPA-367BA9A/2022|OV984588.1|2022-02-09	OV984588.1	2022-02-09	BA.1.1	https://www.ncbi.nlm.nih.gov/nuccore/OV984588.1
England/LSPA-36806AD/2022|OV985200.1|2022-02-09	OV985200.1	2022-02-09	BA.1.5	https://www.ncbi.nlm.nih.gov/nuccore/OV985200.1
England/LSPA-3680B9F/2022|OV984693.1|2022-02-08	OV984693.1	2022-02-08	BA.1.1	https://www.ncbi.nlm.nih.gov/nuccore/OV984693.1
England/LSPA-3686AE7/2022|OW001942.1|2022-02-09	OW001942.1	2022-02-09	BA.1.1	https://www.ncbi.nlm.nih.gov/nuccore/OW001942.1
England/LSPA-3699A2D/2022|OV999854.1|2022-02-11	OV999854.1	2022-02-11	BA.1.1	https://www.ncbi.nlm.nih.gov/nuccore/OV999854.1
England/LSPA-369B5A2/2022|OV996934.1|2022-02-11	OV996934.1	2022-02-11	BA.1.1	https://www.ncbi.nlm.nih.gov/nuccore/OV996934.1
England/LSPA-36A5192/2022|OW006502.1|2022-02-11	OW006502.1	2022-02-11	BA.1.1	https://www.ncbi.nlm.nih.gov/nuccore/OW006502.1
England/LSPA-36A7664/2022|OV998530.1|2022-02-11	OV998530.1	2022-02-11	BA.1.1.12	https://www.ncbi.nlm.nih.gov/nuccore/OV998530.1
England/LSPA-36A76DD/2022|OV998663.1|2022-02-11	OV998663.1	2022-02-11	BA.1	https://www.ncbi.nlm.nih.gov/nuccore/OV998663.1
England/LSPA-36ABC8C/2022|OW007002.1|2022-02-11	OW007002.1	2022-02-11	BA.1.1	https://www.ncbi.nlm.nih.gov/nuccore/OW007002.1
England/LSPA-36ABD10/2022|OW005684.1|2022-02-12	OW005684.1	2022-02-12	BA.1.1	https://www.ncbi.nlm.nih.gov/nuccore/OW005684.1
England/LSPA-36ABDA7/2022|OW005677.1|2022-02-12	OW005677.1	2022-02-12	BA.1.1	https://www.ncbi.nlm.nih.gov/nuccore/OW005677.1
England/LSPA-36AEAE9/2022|OW005219.1|2022-02-11	OW005219.1	2022-02-11	BA.1.1	https://www.ncbi.nlm.nih.gov/nuccore/OW005219.1
England/LSPA-36AECA7/2022|OW005020.1|2022-02-11	OW005020.1	2022-02-11	BA.1	https://www.ncbi.nlm.nih.gov/nuccore/OW005020.1
England/LSPA-36B3CDC/2022|OW007248.1|2022-02-11	OW007248.1	2022-02-11	BA.1.17.2	https://www.ncbi.nlm.nih.gov/nuccore/OW007248.1
England/LSPA-36B4075/2022|OW050071.1|2022-02-11	OW050071.1	2022-02-11	BA.1	https://www.ncbi.nlm.nih.gov/nuccore/OW050071.1
England/LSPA-36B4FA5/2022|OW050089.1|2022-02-11	OW050089.1	2022-02-11	BA.1	https://www.ncbi.nlm.nih.gov/nuccore/OW050089.1
England/LSPA-36B50DE/2022|OW049550.1|2022-02-11	OW049550.1	2022-02-11	BA.1.15.1	https://www.ncbi.nlm.nih.gov/nuccore/OW049550.1
England/LSPA-36B51BD/2022|OW051200.1|2022-02-11	OW051200.1	2022-02-11	BA.1.17.2	https://www.ncbi.nlm.nih.gov/nuccore/OW051200.1
England/LSPA-36DE716/2022|OW040940.1|2022-02-12	OW040940.1	2022-02-12	BA.1	https://www.ncbi.nlm.nih.gov/nuccore/OW040940.1
England/LSPA-36F5BD1/2022|OW068383.1|2022-02-12	OW068383.1	2022-02-12	BA.1	https://www.ncbi.nlm.nih.gov/nuccore/OW068383.1
England/LSPA-372F690/2022|OW061140.1|2022-02-16	OW061140.1	2022-02-16	BA.1.17.2	https://www.ncbi.nlm.nih.gov/nuccore/OW061140.1
England/LSPA-3732894/2022|OW062968.1|2022-02-15	OW062968.1	2022-02-15	BA.1.1	https://www.ncbi.nlm.nih.gov/nuccore/OW062968.1
England/LSPA-373405E/2022|OW033348.1|2022-02-15	OW033348.1	2022-02-15	BA.1.1	https://www.ncbi.nlm.nih.gov/nuccore/OW033348.1
England/LSPA-37341F1/2022|OW032531.1|2022-02-16	OW032531.1	2022-02-16	BA.1.1	https://www.ncbi.nlm.nih.gov/nuccore/OW032531.1
England/LSPA-373AF1F/2022|OW024534.1|2022-02-14	OW024534.1	2022-02-14	BA.1.1	https://www.ncbi.nlm.nih.gov/nuccore/OW024534.1
England/LSPA-373AF97/2022|OW025465.1|2022-02-14	OW025465.1	2022-02-14	BA.1	https://www.ncbi.nlm.nih.gov/nuccore/OW025465.1
England/LSPA-373B109/2022|OW023613.1|2022-02-14	OW023613.1	2022-02-14	BA.1	https://www.ncbi.nlm.nih.gov/nuccore/OW023613.1
England/LSPA-373D40E/2022|OW060726.1|2022-02-16	OW060726.1	2022-02-16	BA.1	https://www.ncbi.nlm.nih.gov/nuccore/OW060726.1
England/LSPA-373F23F/2022|OW020677.1|2022-02-15	OW020677.1	2022-02-15	BA.1	https://www.ncbi.nlm.nih.gov/nuccore/OW020677.1
England/LSPA-373FCF5/2022|OW061732.1|2022-02-15	OW061732.1	2022-02-15	BA.1	https://www.ncbi.nlm.nih.gov/nuccore/OW061732.1
England/LSPA-37400C8/2022|OW061596.1|2022-02-15	OW061596.1	2022-02-15	BA.1	https://www.ncbi.nlm.nih.gov/nuccore/OW061596.1
England/LSPA-3740936/2022|OW025288.1|2022-02-15	OW025288.1	2022-02-15	BA.1	https://www.ncbi.nlm.nih.gov/nuccore/OW025288.1
England/LSPA-37409BE/2022|OW014327.1|2022-02-14	OW014327.1	2022-02-14	BA.1.1	https://www.ncbi.nlm.nih.gov/nuccore/OW014327.1
England/LSPA-3740B30/2022|OW023149.1|2022-02-15	OW023149.1	2022-02-15	BA.1	https://www.ncbi.nlm.nih.gov/nuccore/OW023149.1
England/LSPA-374D18C/2022|OW061497.1|2022-02-17	OW061497.1	2022-02-17	BA.1	https://www.ncbi.nlm.nih.gov/nuccore/OW061497.1
England/LSPA-374D377/2022|OW060915.1|2022-02-17	OW060915.1	2022-02-17	BA.1.1	https://www.ncbi.nlm.nih.gov/nuccore/OW060915.1
England/LSPA-374D3FF/2022|OW060372.1|2022-02-17	OW060372.1	2022-02-17	BA.1.17.2	https://www.ncbi.nlm.nih.gov/nuccore/OW060372.1
England/LSPA-374D535/2022|OW016945.1|2022-02-16	OW016945.1	2022-02-16	BA.1.1	https://www.ncbi.nlm.nih.gov/nuccore/OW016945.1
England/LSPA-3755E7B/2022|OW058716.1|2022-02-17	OW058716.1	2022-02-17	BA.1.1	https://www.ncbi.nlm.nih.gov/nuccore/OW058716.1
England/LSPA-375783F/2022|OW118324.1|2022-02-17	OW118324.1	2022-02-17	BA.1.1	https://www.ncbi.nlm.nih.gov/nuccore/OW118324.1
England/LSPA-375785D/2022|OW117577.1|2022-02-17	OW117577.1	2022-02-17	BA.1.1	https://www.ncbi.nlm.nih.gov/nuccore/OW117577.1
England/LSPA-37580EB/2022|OW059956.1|2022-02-14	OW059956.1	2022-02-14	BA.1.1	https://www.ncbi.nlm.nih.gov/nuccore/OW059956.1
England/LSPA-375C4FA/2022|OW117334.1|2022-02-15	OW117334.1	2022-02-15	BA.1	https://www.ncbi.nlm.nih.gov/nuccore/OW117334.1
England/LSPA-375E5AA/2022|OW119212.1|2022-02-14	OW119212.1	2022-02-14	BA.1.1	https://www.ncbi.nlm.nih.gov/nuccore/OW119212.1
England/LSPA-3762084/2022|OW021685.1|2022-02-17	OW021685.1	2022-02-17	BA.1.1	https://www.ncbi.nlm.nih.gov/nuccore/OW021685.1
England/LSPA-376543A/2022|OW019120.1|2022-02-15	OW019120.1	2022-02-15	BA.1.1	https://www.ncbi.nlm.nih.gov/nuccore/OW019120.1
England/LSPA-376D6E1/2022|OW119340.1|2022-02-17	OW119340.1	2022-02-17	BA.1.1	https://www.ncbi.nlm.nih.gov/nuccore/OW119340.1
England/LSPA-376FF6C/2022|OW114915.1|2022-02-12	OW114915.1	2022-02-12	BA.1.17.2	https://www.ncbi.nlm.nih.gov/nuccore/OW114915.1
England/LSPA-37715DE/2022|OW115633.1|2022-02-14	OW115633.1	2022-02-14	BA.1.1	https://www.ncbi.nlm.nih.gov/nuccore/OW115633.1
England/LSPA-3780DD4/2022|OW112669.1|2022-02-18	OW112669.1	2022-02-18	BA.1.1.1	https://www.ncbi.nlm.nih.gov/nuccore/OW112669.1
England/LSPA-3780E86/2022|OW112552.1|2022-02-18	OW112552.1	2022-02-18	BA.1.1	https://www.ncbi.nlm.nih.gov/nuccore/OW112552.1
England/LSPA-3781492/2022|OW116209.1|2022-02-17	OW116209.1	2022-02-17	BA.1.1	https://www.ncbi.nlm.nih.gov/nuccore/OW116209.1
England/LSPA-378A04A/2022|OW098351.1|2022-02-18	OW098351.1	2022-02-18	BA.1.1	https://www.ncbi.nlm.nih.gov/nuccore/OW098351.1
England/LSPA-378F036/2022|OW107236.1|2022-02-18	OW107236.1	2022-02-18	BA.1.1	https://www.ncbi.nlm.nih.gov/nuccore/OW107236.1
England/LSPA-3792AAB/2022|OW099013.1|2022-02-19	OW099013.1	2022-02-19	BA.1.1	https://www.ncbi.nlm.nih.gov/nuccore/OW099013.1
England/LSPA-37A6163/2022|OW093312.1|2022-02-19	OW093312.1	2022-02-19	BA.1.1	https://www.ncbi.nlm.nih.gov/nuccore/OW093312.1
England/LSPA-37AF70E/2022|OW089874.1|2022-02-19	OW089874.1	2022-02-19	BA.1.15	https://www.ncbi.nlm.nih.gov/nuccore/OW089874.1
England/LSPA-37B64B2/2022|OW042410.1|2022-02-19	OW042410.1	2022-02-19	BA.1	https://www.ncbi.nlm.nih.gov/nuccore/OW042410.1
England/LSPA-37B6E78/2022|OW041349.1|2022-02-19	OW041349.1	2022-02-19	BA.1.1.14	https://www.ncbi.nlm.nih.gov/nuccore/OW041349.1
England/LSPA-37B79D0/2022|OW037185.1|2022-02-18	OW037185.1	2022-02-18	BA.1.1	https://www.ncbi.nlm.nih.gov/nuccore/OW037185.1
England/LSPA-37CDEC9/2022|OW037654.1|2022-02-20	OW037654.1	2022-02-20	BA.1.1.15	https://www.ncbi.nlm.nih.gov/nuccore/OW037654.1
England/LSPA-37CE174/2022|OW036519.1|2022-02-19	OW036519.1	2022-02-19	BA.1.1	https://www.ncbi.nlm.nih.gov/nuccore/OW036519.1
England/LSPA-37D38FF/2022|OW041881.1|2022-02-20	OW041881.1	2022-02-20	BA.1.1	https://www.ncbi.nlm.nih.gov/nuccore/OW041881.1
England/LSPA-37D431B/2022|OW040387.1|2022-02-20	OW040387.1	2022-02-20	BA.1.17.2	https://www.ncbi.nlm.nih.gov/nuccore/OW040387.1
England/LSPA-37D5839/2022|OW038029.1|2022-02-20	OW038029.1	2022-02-20	BA.1.17.2	https://www.ncbi.nlm.nih.gov/nuccore/OW038029.1
England/LSPA-37D76D3/2022|OW037757.1|2022-02-20	OW037757.1	2022-02-20	BA.1.1	https://www.ncbi.nlm.nih.gov/nuccore/OW037757.1
England/LSPA-37DA342/2022|OW037453.1|2022-02-20	OW037453.1	2022-02-20	BA.1.17.2	https://www.ncbi.nlm.nih.gov/nuccore/OW037453.1
England/LSPA-37DAE23/2022|OW039874.1|2022-02-21	OW039874.1	2022-02-21	BA.1.1.15	https://www.ncbi.nlm.nih.gov/nuccore/OW039874.1
England/LSPA-37DAFE4/2022|OW039454.1|2022-02-21	OW039454.1	2022-02-21	BA.1.1	https://www.ncbi.nlm.nih.gov/nuccore/OW039454.1
England/LSPA-37E330A/2022|OW040588.1|2022-02-21	OW040588.1	2022-02-21	BA.1.1	https://www.ncbi.nlm.nih.gov/nuccore/OW040588.1
England/LSPA-37E59AC/2022|OW035456.1|2022-02-21	OW035456.1	2022-02-21	BA.1.15.1	https://www.ncbi.nlm.nih.gov/nuccore/OW035456.1
England/LSPA-37F14CA/2022|OW056131.1|2022-02-21	OW056131.1	2022-02-21	BA.1.1.1	https://www.ncbi.nlm.nih.gov/nuccore/OW056131.1
England/LSPA-37FB976/2022|OW054253.1|2022-02-21	OW054253.1	2022-02-21	BA.1.1	https://www.ncbi.nlm.nih.gov/nuccore/OW054253.1
England/LSPA-37FBF29/2022|OW054130.1|2022-02-21	OW054130.1	2022-02-21	BA.1	https://www.ncbi.nlm.nih.gov/nuccore/OW054130.1
England/LSPA-38056EA/2022|OW083187.1|2022-02-22	OW083187.1	2022-02-22	BA.1.1	https://www.ncbi.nlm.nih.gov/nuccore/OW083187.1
England/LSPA-3814CF5/2022|OW082665.1|2022-02-21	OW082665.1	2022-02-21	BA.1	https://www.ncbi.nlm.nih.gov/nuccore/OW082665.1
England/LSPA-3814DC5/2022|OW084285.1|2022-02-22	OW084285.1	2022-02-22	BD.1	https://www.ncbi.nlm.nih.gov/nuccore/OW084285.1
England/LSPA-3814E86/2022|OW083089.1|2022-02-22	OW083089.1	2022-02-22	BA.1.15.1	https://www.ncbi.nlm.nih.gov/nuccore/OW083089.1
England/LSPA-381508F/2022|OW081535.1|2022-02-22	OW081535.1	2022-02-22	BA.1.1	https://www.ncbi.nlm.nih.gov/nuccore/OW081535.1
England/LSPA-3833F7F/2022|OW079670.1|2022-02-23	OW079670.1	2022-02-23	BA.1.18	https://www.ncbi.nlm.nih.gov/nuccore/OW079670.1
England/LSPA-38340E4/2022|OW079393.1|2022-02-23	OW079393.1	2022-02-23	BA.1	https://www.ncbi.nlm.nih.gov/nuccore/OW079393.1
England/LSPA-38341B4/2022|OW079348.1|2022-02-23	OW079348.1	2022-02-23	BA.1	https://www.ncbi.nlm.nih.gov/nuccore/OW079348.1
England/LSPA-3836255/2022|OW079437.1|2022-02-23	OW079437.1	2022-02-23	BA.1.1	https://www.ncbi.nlm.nih.gov/nuccore/OW079437.1
England/LSPA-3836325/2022|OW079449.1|2022-02-23	OW079449.1	2022-02-23	BA.1.15	https://www.ncbi.nlm.nih.gov/nuccore/OW079449.1
England/LSPA-38363CB/2022|OW079448.1|2022-02-23	OW079448.1	2022-02-23	BA.1.1	https://www.ncbi.nlm.nih.gov/nuccore/OW079448.1
England/LSPA-383A6CE/2022|OW077673.1|2022-02-23	OW077673.1	2022-02-23	BA.1.1	https://www.ncbi.nlm.nih.gov/nuccore/OW077673.1
England/LSPA-383F6F6/2022|OW071296.1|2022-02-23	OW071296.1	2022-02-23	BA.1.1	https://www.ncbi.nlm.nih.gov/nuccore/OW071296.1
England/LSPA-383F878/2022|OW070600.1|2022-02-22	OW070600.1	2022-02-22	BA.1.15.1	https://www.ncbi.nlm.nih.gov/nuccore/OW070600.1
England/LSPA-384110F/2022|OW076284.1|2022-02-23	OW076284.1	2022-02-23	BA.1.1	https://www.ncbi.nlm.nih.gov/nuccore/OW076284.1
England/LSPA-3845569/2022|OW071249.1|2022-02-22	OW071249.1	2022-02-22	BA.1.1	https://www.ncbi.nlm.nih.gov/nuccore/OW071249.1
England/LSPA-384A26D/2022|OW071773.1|2022-02-23	OW071773.1	2022-02-23	BA.1.1.1	https://www.ncbi.nlm.nih.gov/nuccore/OW071773.1
England/LSPA-384F80C/2022|OW076834.1|2022-02-23	OW076834.1	2022-02-23	BA.1.1	https://www.ncbi.nlm.nih.gov/nuccore/OW076834.1
England/LSPA-384FB8B/2022|OW077417.1|2022-02-23	OW077417.1	2022-02-23	BA.1.1	https://www.ncbi.nlm.nih.gov/nuccore/OW077417.1
England/LSPA-384FFE9/2022|OW077163.1|2022-02-22	OW077163.1	2022-02-22	BA.1.17.2	https://www.ncbi.nlm.nih.gov/nuccore/OW077163.1
England/LSPA-3858E86/2022|OW127235.1|2022-02-24	OW127235.1	2022-02-24	BA.1.17.2	https://www.ncbi.nlm.nih.gov/nuccore/OW127235.1
England/LSPA-3859289/2022|OW130010.1|2022-02-23	OW130010.1	2022-02-23	BA.1.1	https://www.ncbi.nlm.nih.gov/nuccore/OW130010.1
England/LSPA-385F7C0/2022|OW118665.1|2022-02-24	OW118665.1	2022-02-24	BA.1	https://www.ncbi.nlm.nih.gov/nuccore/OW118665.1
England/LSPA-3870B09/2022|OW135189.1|2022-02-25	OW135189.1	2022-02-25	BA.1	https://www.ncbi.nlm.nih.gov/nuccore/OW135189.1
England/LSPA-38898F7/2022|OW131829.1|2022-02-25	OW131829.1	2022-02-25	BA.1.17.2	https://www.ncbi.nlm.nih.gov/nuccore/OW131829.1
England/LSPA-388A850/2022|OW132655.1|2022-02-26	OW132655.1	2022-02-26	BA.1.1	https://www.ncbi.nlm.nih.gov/nuccore/OW132655.1
England/LSPA-388A8E7/2022|OW131460.1|2022-02-26	OW131460.1	2022-02-26	BA.1.1.15	https://www.ncbi.nlm.nih.gov/nuccore/OW131460.1
England/LSPA-38931FF/2022|OW140363.1|2022-02-27	OW140363.1	2022-02-27	BA.1.1.13	https://www.ncbi.nlm.nih.gov/nuccore/OW140363.1
England/LSPA-389C8C4/2022|OW137641.1|2022-02-27	OW137641.1	2022-02-27	BA.1	https://www.ncbi.nlm.nih.gov/nuccore/OW137641.1
England/LSPA-389F366/2022|OW137199.1|2022-02-27	OW137199.1	2022-02-27	BA.1.1	https://www.ncbi.nlm.nih.gov/nuccore/OW137199.1
England/LSPA-38A677F/2022|OW142699.1|2022-02-28	OW142699.1	2022-02-28	BA.1.17.2	https://www.ncbi.nlm.nih.gov/nuccore/OW142699.1
England/LSPA-38A9F56/2022|OW142965.1|2022-02-28	OW142965.1	2022-02-28	BA.1.1	https://www.ncbi.nlm.nih.gov/nuccore/OW142965.1
England/LSPA-38ABC7B/2022|OW142684.1|2022-02-28	OW142684.1	2022-02-28	BA.1.1	https://www.ncbi.nlm.nih.gov/nuccore/OW142684.1
England/LSPA-38BD7C0/2022|OW145493.1|2022-03-01	OW145493.1	2022-03-01	BA.1.1	https://www.ncbi.nlm.nih.gov/nuccore/OW145493.1
England/LSPA-38BF087/2022|OW145661.1|2022-03-01	OW145661.1	2022-03-01	BA.1.1	https://www.ncbi.nlm.nih.gov/nuccore/OW145661.1
England/LSPA-38BF412/2022|OW145238.1|2022-03-01	OW145238.1	2022-03-01	BA.1.1.13	https://www.ncbi.nlm.nih.gov/nuccore/OW145238.1
England/LSPA-38BFB3B/2022|OW149324.1|2022-02-28	OW149324.1	2022-02-28	BA.1.1	https://www.ncbi.nlm.nih.gov/nuccore/OW149324.1
England/LSPA-38C15A1/2022|OW149675.1|2022-02-28	OW149675.1	2022-02-28	BA.1.15	https://www.ncbi.nlm.nih.gov/nuccore/OW149675.1
England/LSPA-38DB137/2022|OW148935.1|2022-03-02	OW148935.1	2022-03-02	BA.1	https://www.ncbi.nlm.nih.gov/nuccore/OW148935.1
England/LSPA-38DB216/2022|OW147629.1|2022-03-02	OW147629.1	2022-03-02	BA.1.1	https://www.ncbi.nlm.nih.gov/nuccore/OW147629.1
England/LSPA-38DEC60/2022|OW156837.1|2022-03-02	OW156837.1	2022-03-02	BA.1.1	https://www.ncbi.nlm.nih.gov/nuccore/OW156837.1
England/LSPA-390F263/2022|OW179637.1|2022-03-03	OW179637.1	2022-03-03	BA.1.1	https://www.ncbi.nlm.nih.gov/nuccore/OW179637.1
England/LSPA-39102F6/2022|2022-03-03		2022-03-03	BA.1.1	https://www.ncbi.nlm.nih.gov/nuccore/
England/LSPA-391033F/2022|2022-03-03		2022-03-03	BA.1	https://www.ncbi.nlm.nih.gov/nuccore/
England/LSPA-3913B34/2022|OW170645.1|2022-03-03	OW170645.1	2022-03-03	BA.1.1	https://www.ncbi.nlm.nih.gov/nuccore/OW170645.1
England/LSPA-3913FCF/2022|OW170662.1|2022-03-03	OW170662.1	2022-03-03	BA.1.1.14	https://www.ncbi.nlm.nih.gov/nuccore/OW170662.1
England/LSPA-391A177/2022|OW166957.1|2022-03-04	OW166957.1	2022-03-04	BA.1.1	https://www.ncbi.nlm.nih.gov/nuccore/OW166957.1
England/LSPA-392D5B1/2022|OW178338.1|2022-03-04	OW178338.1	2022-03-04	BA.1.18	https://www.ncbi.nlm.nih.gov/nuccore/OW178338.1
England/LSPA-3930515/2022|2022-03-04		2022-03-04	BA.1.1	https://www.ncbi.nlm.nih.gov/nuccore/
England/LSPA-3943F20/2022|OW192407.1|2022-03-05	OW192407.1	2022-03-05	BA.1.1	https://www.ncbi.nlm.nih.gov/nuccore/OW192407.1
England/LSPA-3965B7F/2022|OW194966.1|2022-03-06	OW194966.1	2022-03-06	BA.1.1	https://www.ncbi.nlm.nih.gov/nuccore/OW194966.1
England/LSPA-396DA2F/2022|OW194607.1|2022-03-06	OW194607.1	2022-03-06	BA.1.15	https://www.ncbi.nlm.nih.gov/nuccore/OW194607.1
England/LSPA-3971E68/2022|OW191784.1|2022-03-06	OW191784.1	2022-03-06	BA.1.1	https://www.ncbi.nlm.nih.gov/nuccore/OW191784.1
England/LSPA-39742D2/2022|OW184715.1|2022-03-06	OW184715.1	2022-03-06	BA.1.17.2	https://www.ncbi.nlm.nih.gov/nuccore/OW184715.1
England/LSPA-3989DE8/2022|OW190264.1|2022-03-07	OW190264.1	2022-03-07	BA.1	https://www.ncbi.nlm.nih.gov/nuccore/OW190264.1
England/LSPA-399596D/2022|OW198810.1|2022-03-07	OW198810.1	2022-03-07	BA.1.1	https://www.ncbi.nlm.nih.gov/nuccore/OW198810.1
England/LSPA-39992E6/2022|OW220423.1|2022-03-07	OW220423.1	2022-03-07	BA.1.1	https://www.ncbi.nlm.nih.gov/nuccore/OW220423.1
England/LSPA-39A9F37/2022|OW186600.1|2022-03-07	OW186600.1	2022-03-07	BA.1.1	https://www.ncbi.nlm.nih.gov/nuccore/OW186600.1
England/LSPA-39AF49C/2022|OW185678.1|2022-03-08	OW185678.1	2022-03-08	BA.1.1	https://www.ncbi.nlm.nih.gov/nuccore/OW185678.1
England/LSPA-39C2053/2022|OW209464.1|2022-03-08	OW209464.1	2022-03-08	BA.1.1.15	https://www.ncbi.nlm.nih.gov/nuccore/OW209464.1
England/LSPA-39D7CEE/2022|OW219970.1|2022-03-09	OW219970.1	2022-03-09	BA.1.1	https://www.ncbi.nlm.nih.gov/nuccore/OW219970.1
England/LSPA-39DC51B/2022|OW207020.1|2022-03-09	OW207020.1	2022-03-09	BA.1	https://www.ncbi.nlm.nih.gov/nuccore/OW207020.1
England/LSPA-39DC539/2022|OW207474.1|2022-03-09	OW207474.1	2022-03-09	BA.1.1	https://www.ncbi.nlm.nih.gov/nuccore/OW207474.1
England/LSPA-39DC609/2022|OW189578.1|2022-03-09	OW189578.1	2022-03-09	BA.1.1	https://www.ncbi.nlm.nih.gov/nuccore/OW189578.1
England/LSPA-39E4932/2022|OW206130.1|2022-03-09	OW206130.1	2022-03-09	BA.1.1	https://www.ncbi.nlm.nih.gov/nuccore/OW206130.1
England/LSPA-39EAB54/2022|OW226569.1|2022-03-09	OW226569.1	2022-03-09	BA.1.1.14	https://www.ncbi.nlm.nih.gov/nuccore/OW226569.1
England/LSPA-39EACBB/2022|OW226510.1|2022-03-09	OW226510.1	2022-03-09	BA.1.1	https://www.ncbi.nlm.nih.gov/nuccore/OW226510.1
England/LSPA-3A345A7/2022|OW221008.1|2022-03-11	OW221008.1	2022-03-11	BA.1.1	https://www.ncbi.nlm.nih.gov/nuccore/OW221008.1
England/LSPA-3A37BEE/2022|OW221254.1|2022-03-11	OW221254.1	2022-03-11	BA.1.1.14	https://www.ncbi.nlm.nih.gov/nuccore/OW221254.1
England/LSPA-3A37D9D/2022|OW234865.1|2022-03-11	OW234865.1	2022-03-11	BA.1.1.12	https://www.ncbi.nlm.nih.gov/nuccore/OW234865.1
England/LSPA-3A445D1/2022|OW244405.1|2022-03-11	OW244405.1	2022-03-11	BA.1.1	https://www.ncbi.nlm.nih.gov/nuccore/OW244405.1
England/LSPA-3A70E95/2022|OW242290.1|2022-03-12	OW242290.1	2022-03-12	BA.1.1	https://www.ncbi.nlm.nih.gov/nuccore/OW242290.1
England/LSPA-3A80C2F/2022|OW241219.1|2022-03-13	OW241219.1	2022-03-13	BA.1.1	https://www.ncbi.nlm.nih.gov/nuccore/OW241219.1
England/MILK-2F899F0/2021|OV615143.1|2021-12-18	OV615143.1	2021-12-18	BA.1	https://www.ncbi.nlm.nih.gov/nuccore/OV615143.1
England/MILK-2F9551B/2021|OV626224.1|2021-12-21	OV626224.1	2021-12-21	BA.1.15.1	https://www.ncbi.nlm.nih.gov/nuccore/OV626224.1
England/MILK-2FBA2FB/2021|OV381980.1|2021-12-22	OV381980.1	2021-12-22	BA.1	https://www.ncbi.nlm.nih.gov/nuccore/OV381980.1
England/MILK-2FBB157/2021|OV381302.1|2021-12-22	OV381302.1	2021-12-22	BA.1.15.1	https://www.ncbi.nlm.nih.gov/nuccore/OV381302.1
England/MILK-2FBB2BE/2021|OV381305.1|2021-12-22	OV381305.1	2021-12-22	BA.1.17.2	https://www.ncbi.nlm.nih.gov/nuccore/OV381305.1
England/MILK-2FE8E4B/2021|OV447695.1|2021-12-26	OV447695.1	2021-12-26	BA.1	https://www.ncbi.nlm.nih.gov/nuccore/OV447695.1
England/MILK-2FEBC5D/2021|OV354078.1|2021-12-26	OV354078.1	2021-12-26	BA.1.15.1	https://www.ncbi.nlm.nih.gov/nuccore/OV354078.1
England/MILK-2FEBCE4/2021|OV354536.1|2021-12-26	OV354536.1	2021-12-26	BA.1	https://www.ncbi.nlm.nih.gov/nuccore/OV354536.1
England/MILK-2FEBEDF/2021|OV339799.1|2021-12-26	OV339799.1	2021-12-26	BA.1	https://www.ncbi.nlm.nih.gov/nuccore/OV339799.1
England/MILK-2FEC102/2021|OV385613.1|2021-12-26	OV385613.1	2021-12-26	BA.1.1.15	https://www.ncbi.nlm.nih.gov/nuccore/OV385613.1
England/MILK-2FEE14C/2021|OV385598.1|2021-12-26	OV385598.1	2021-12-26	BA.1.18	https://www.ncbi.nlm.nih.gov/nuccore/OV385598.1
England/MILK-2FEE2A3/2021|OV351456.1|2021-12-26	OV351456.1	2021-12-26	BA.1.15	https://www.ncbi.nlm.nih.gov/nuccore/OV351456.1
England/MILK-3001EB1/2021|OV327726.1|2021-12-23	OV327726.1	2021-12-23	BA.1	https://www.ncbi.nlm.nih.gov/nuccore/OV327726.1
England/MILK-300290A/2021|OV377953.1|2021-12-28	OV377953.1	2021-12-28	BA.1	https://www.ncbi.nlm.nih.gov/nuccore/OV377953.1
England/MILK-30033FC/2021|OV347538.1|2021-12-22	OV347538.1	2021-12-22	BA.1	https://www.ncbi.nlm.nih.gov/nuccore/OV347538.1
England/MILK-3003DB2/2021|OV331213.1|2021-12-24	OV331213.1	2021-12-24	BA.1.15.1	https://www.ncbi.nlm.nih.gov/nuccore/OV331213.1
England/MILK-3011786/2021|OV332174.1|2021-12-27	OV332174.1	2021-12-27	BA.1.17.2	https://www.ncbi.nlm.nih.gov/nuccore/OV332174.1
England/MILK-30178AB/2021|OV368635.1|2021-12-26	OV368635.1	2021-12-26	BA.1.1	https://www.ncbi.nlm.nih.gov/nuccore/OV368635.1
England/MILK-3017F00/2021|OV371839.1|2021-12-27	OV371839.1	2021-12-27	BA.1	https://www.ncbi.nlm.nih.gov/nuccore/OV371839.1
England/MILK-301C42A/2021|OV405522.1|2021-12-27	OV405522.1	2021-12-27	BA.1	https://www.ncbi.nlm.nih.gov/nuccore/OV405522.1
England/MILK-3021B1E/2021|OV370597.1|2021-12-28	OV370597.1	2021-12-28	BA.1	https://www.ncbi.nlm.nih.gov/nuccore/OV370597.1
England/MILK-3025734/2021|OV366682.1|2021-12-27	OV366682.1	2021-12-27	BA.1.1	https://www.ncbi.nlm.nih.gov/nuccore/OV366682.1
England/MILK-302589B/2021|OV368986.1|2021-12-27	OV368986.1	2021-12-27	BA.1.17.2	https://www.ncbi.nlm.nih.gov/nuccore/OV368986.1
England/MILK-302A17D/2021|OV363090.1|2021-12-28	OV363090.1	2021-12-28	BA.1.1.13	https://www.ncbi.nlm.nih.gov/nuccore/OV363090.1
England/MILK-302A1C8/2021|OV364747.1|2021-12-28	OV364747.1	2021-12-28	BA.1	https://www.ncbi.nlm.nih.gov/nuccore/OV364747.1
England/MILK-302B631/2021|OV369221.1|2021-12-28	OV369221.1	2021-12-28	BA.1.10	https://www.ncbi.nlm.nih.gov/nuccore/OV369221.1
England/MILK-302B640/2021|OV363466.1|2021-12-28	OV363466.1	2021-12-28	BA.1	https://www.ncbi.nlm.nih.gov/nuccore/OV363466.1
England/MILK-3032312/2021|OV377528.1|2021-12-27	OV377528.1	2021-12-27	BA.1	https://www.ncbi.nlm.nih.gov/nuccore/OV377528.1
England/MILK-3036EFF/2021|OV415973.1|2021-12-28	OV415973.1	2021-12-28	BA.1.17.2	https://www.ncbi.nlm.nih.gov/nuccore/OV415973.1
England/MILK-303DE25/2021|OV656608.1|2021-12-28	OV656608.1	2021-12-28	BA.1.1.12	https://www.ncbi.nlm.nih.gov/nuccore/OV656608.1
England/MILK-3051122/2021|OV404246.1|2021-12-29	OV404246.1	2021-12-29	BA.1.17.2	https://www.ncbi.nlm.nih.gov/nuccore/OV404246.1
England/MILK-3059AA7/2021|OV656134.1|2021-12-28	OV656134.1	2021-12-28	BA.1.17.2	https://www.ncbi.nlm.nih.gov/nuccore/OV656134.1
England/MILK-305B4C5/2021|OV651344.1|2021-12-29	OV651344.1	2021-12-29	BA.1.1	https://www.ncbi.nlm.nih.gov/nuccore/OV651344.1
England/MILK-30606A9/2021|OV433183.1|2021-12-28	OV433183.1	2021-12-28	BA.1.1.15	https://www.ncbi.nlm.nih.gov/nuccore/OV433183.1
England/MILK-3065914/2021|OV650465.1|2021-12-30	OV650465.1	2021-12-30	BA.1.17.2	https://www.ncbi.nlm.nih.gov/nuccore/OV650465.1
England/MILK-306761B/2021|OV652140.1|2021-12-30	OV652140.1	2021-12-30	BA.1.17.2	https://www.ncbi.nlm.nih.gov/nuccore/OV652140.1
England/MILK-3077153/2021|OV410831.1|2021-12-30	OV410831.1	2021-12-30	BA.1.15.1	https://www.ncbi.nlm.nih.gov/nuccore/OV410831.1
England/MILK-3077F4A/2021|OV427219.1|2021-12-31	OV427219.1	2021-12-31	BA.1.17.2	https://www.ncbi.nlm.nih.gov/nuccore/OV427219.1
England/MILK-3078116/2021|OV429876.1|2021-12-30	OV429876.1	2021-12-30	BA.1.17.2	https://www.ncbi.nlm.nih.gov/nuccore/OV429876.1
England/MILK-307A545/2021|OV408592.1|2021-12-30	OV408592.1	2021-12-30	BA.1.15.1	https://www.ncbi.nlm.nih.gov/nuccore/OV408592.1
England/MILK-307A7B8/2021|OV408579.1|2021-12-30	OV408579.1	2021-12-30	BA.1	https://www.ncbi.nlm.nih.gov/nuccore/OV408579.1
England/MILK-307B7A8/2021|OV423616.1|2021-12-30	OV423616.1	2021-12-30	BA.1.1	https://www.ncbi.nlm.nih.gov/nuccore/OV423616.1
England/MILK-307BE58/2021|OV422892.1|2021-12-30	OV422892.1	2021-12-30	BA.1	https://www.ncbi.nlm.nih.gov/nuccore/OV422892.1
England/MILK-307CCA8/2021|OV428220.1|2021-12-30	OV428220.1	2021-12-30	BA.1.1	https://www.ncbi.nlm.nih.gov/nuccore/OV428220.1
England/MILK-307F64D/2021|OV417627.1|2021-12-29	OV417627.1	2021-12-29	BA.1.15.1	https://www.ncbi.nlm.nih.gov/nuccore/OV417627.1
England/MILK-3081411/2021|OV425827.1|2021-12-30	OV425827.1	2021-12-30	BA.1.16	https://www.ncbi.nlm.nih.gov/nuccore/OV425827.1
England/MILK-30836EC/2021|OV413714.1|2021-12-30	OV413714.1	2021-12-30	BA.1	https://www.ncbi.nlm.nih.gov/nuccore/OV413714.1
England/MILK-3084BFB/2021|OV414061.1|2021-12-30	OV414061.1	2021-12-30	BA.1	https://www.ncbi.nlm.nih.gov/nuccore/OV414061.1
England/MILK-3085996/2021|OV420620.1|2021-12-30	OV420620.1	2021-12-30	BA.1.15.1	https://www.ncbi.nlm.nih.gov/nuccore/OV420620.1
England/MILK-30BA0B1/2022|OV619791.1|2022-01-02	OV619791.1	2022-01-02	BA.1.15.1	https://www.ncbi.nlm.nih.gov/nuccore/OV619791.1
England/MILK-30BA163/2022|OV659873.1|2022-01-02	OV659873.1	2022-01-02	BA.1.16	https://www.ncbi.nlm.nih.gov/nuccore/OV659873.1
England/MILK-30BA3C7/2022|OV619792.1|2022-01-02	OV619792.1	2022-01-02	BA.1.1	https://www.ncbi.nlm.nih.gov/nuccore/OV619792.1
England/MILK-30BAED5/2022|OV462964.1|2022-01-01	OV462964.1	2022-01-01	BA.1.17	https://www.ncbi.nlm.nih.gov/nuccore/OV462964.1
England/MILK-30C6C81/2022|OV479450.1|2022-01-01	OV479450.1	2022-01-01	BA.1.17.2	https://www.ncbi.nlm.nih.gov/nuccore/OV479450.1
England/MILK-30C81BD/2022|OV492874.1|2022-01-02	OV492874.1	2022-01-02	BA.1	https://www.ncbi.nlm.nih.gov/nuccore/OV492874.1
England/MILK-30C827E/2022|OV617071.1|2022-01-02	OV617071.1	2022-01-02	BA.1.17.2	https://www.ncbi.nlm.nih.gov/nuccore/OV617071.1
England/MILK-30CF82A/2022|OV677099.1|2022-01-01	OV677099.1	2022-01-01	BA.1.17.2	https://www.ncbi.nlm.nih.gov/nuccore/OV677099.1
England/MILK-30DEB01/2022|OV617370.1|2022-01-02	OV617370.1	2022-01-02	BA.1.15.1	https://www.ncbi.nlm.nih.gov/nuccore/OV617370.1
England/MILK-30DFFAA/2022|OV504898.1|2022-01-03	OV504898.1	2022-01-03	BA.1.17.2	https://www.ncbi.nlm.nih.gov/nuccore/OV504898.1
England/MILK-30E96F3/2022|OV533904.1|2022-01-03	OV533904.1	2022-01-03	BA.1.17.2	https://www.ncbi.nlm.nih.gov/nuccore/OV533904.1
England/MILK-30EB327/2022|OV518293.1|2022-01-03	OV518293.1	2022-01-03	BA.1	https://www.ncbi.nlm.nih.gov/nuccore/OV518293.1
England/MILK-30EB9BC/2022|OV515930.1|2022-01-03	OV515930.1	2022-01-03	BA.1.16	https://www.ncbi.nlm.nih.gov/nuccore/OV515930.1
England/MILK-30EBA8C/2022|OV517295.1|2022-01-03	OV517295.1	2022-01-03	BA.1	https://www.ncbi.nlm.nih.gov/nuccore/OV517295.1
England/MILK-3102D76/2022|OV683732.1|2022-01-04	OV683732.1	2022-01-04	BA.1.17.2	https://www.ncbi.nlm.nih.gov/nuccore/OV683732.1
England/MILK-3108DAD/2022|OV618043.1|2022-01-04	OV618043.1	2022-01-04	BA.1.15.1	https://www.ncbi.nlm.nih.gov/nuccore/OV618043.1
England/MILK-310AB0B/2022|OV685157.1|2022-01-04	OV685157.1	2022-01-04	BA.1.17.2	https://www.ncbi.nlm.nih.gov/nuccore/OV685157.1
England/MILK-310C6F9/2022|OV623663.1|2022-01-04	OV623663.1	2022-01-04	BA.1.1	https://www.ncbi.nlm.nih.gov/nuccore/OV623663.1
England/MILK-310D449/2022|OV490815.1|2022-01-03	OV490815.1	2022-01-03	BA.1	https://www.ncbi.nlm.nih.gov/nuccore/OV490815.1
England/MILK-310D458/2022|OV623668.1|2022-01-04	OV623668.1	2022-01-04	BA.1.1.13	https://www.ncbi.nlm.nih.gov/nuccore/OV623668.1
England/MILK-310D519/2022|OV486198.1|2022-01-01	OV486198.1	2022-01-01	BA.1.17.2	https://www.ncbi.nlm.nih.gov/nuccore/OV486198.1
England/MILK-310EB25/2022|OV684929.1|2022-01-03	OV684929.1	2022-01-03	BA.1.15.1	https://www.ncbi.nlm.nih.gov/nuccore/OV684929.1
England/MILK-310EBAD/2022|OV627062.1|2022-01-03	OV627062.1	2022-01-03	BA.1.1	https://www.ncbi.nlm.nih.gov/nuccore/OV627062.1
England/MILK-310F24D/2022|OV685114.1|2022-01-04	OV685114.1	2022-01-04	BA.1.17	https://www.ncbi.nlm.nih.gov/nuccore/OV685114.1
England/MILK-310F3C2/2022|OV684448.1|2022-01-04	OV684448.1	2022-01-04	BA.1.10	https://www.ncbi.nlm.nih.gov/nuccore/OV684448.1
England/MILK-31115B8/2022|OV502592.1|2022-01-04	OV502592.1	2022-01-04	BA.1	https://www.ncbi.nlm.nih.gov/nuccore/OV502592.1
England/MILK-311338F/2022|OV511211.1|2022-01-04	OV511211.1	2022-01-04	BA.1.17.2	https://www.ncbi.nlm.nih.gov/nuccore/OV511211.1
England/MILK-311B132/2022|OV625659.1|2022-01-03	OV625659.1	2022-01-03	BA.1.1	https://www.ncbi.nlm.nih.gov/nuccore/OV625659.1
England/MILK-311B1C9/2022|OV693592.1|2022-01-04	OV693592.1	2022-01-04	BA.1	https://www.ncbi.nlm.nih.gov/nuccore/OV693592.1
England/MILK-311D4FB/2022|OV612645.1|2022-01-04	OV612645.1	2022-01-04	BA.1.1.15	https://www.ncbi.nlm.nih.gov/nuccore/OV612645.1
England/MILK-3120E8E/2022|OV510909.1|2022-01-04	OV510909.1	2022-01-04	BA.1.15	https://www.ncbi.nlm.nih.gov/nuccore/OV510909.1
England/MILK-31257E8/2022|OV501247.1|2022-01-01	OV501247.1	2022-01-01	BA.1.17.2	https://www.ncbi.nlm.nih.gov/nuccore/OV501247.1
England/MILK-313293D/2022|OV578330.1|2022-01-05	OV578330.1	2022-01-05	BA.1.1.15	https://www.ncbi.nlm.nih.gov/nuccore/OV578330.1
England/MILK-3134212/2022|OV578352.1|2022-01-04	OV578352.1	2022-01-04	BA.1.1	https://www.ncbi.nlm.nih.gov/nuccore/OV578352.1
England/MILK-314A6B3/2022|OV584795.1|2022-01-05	OV584795.1	2022-01-05	BA.1	https://www.ncbi.nlm.nih.gov/nuccore/OV584795.1
England/MILK-314EFC3/2022|OV537589.1|2022-01-06	OV537589.1	2022-01-06	BA.1.1	https://www.ncbi.nlm.nih.gov/nuccore/OV537589.1
England/MILK-314FF2C/2022|OV580256.1|2022-01-06	OV580256.1	2022-01-06	BA.1.15.1	https://www.ncbi.nlm.nih.gov/nuccore/OV580256.1
England/MILK-315E722/2022|OV547193.1|2022-01-06	OV547193.1	2022-01-06	BA.1.1	https://www.ncbi.nlm.nih.gov/nuccore/OV547193.1
England/MILK-3171FF4/2022|OV555385.1|2022-01-07	OV555385.1	2022-01-07	BA.1.17.2	https://www.ncbi.nlm.nih.gov/nuccore/OV555385.1
England/MILK-317B30D/2022|OV560881.1|2022-01-07	OV560881.1	2022-01-07	BA.1	https://www.ncbi.nlm.nih.gov/nuccore/OV560881.1
England/MILK-317B3EF/2022|OV565659.1|2022-01-07	OV565659.1	2022-01-07	BA.1	https://www.ncbi.nlm.nih.gov/nuccore/OV565659.1
England/MILK-317EAC9/2022|OV595835.1|2022-01-06	OV595835.1	2022-01-06	BA.1.15.1	https://www.ncbi.nlm.nih.gov/nuccore/OV595835.1
England/MILK-318088E/2022|OV594556.1|2022-01-07	OV594556.1	2022-01-07	BA.1	https://www.ncbi.nlm.nih.gov/nuccore/OV594556.1
England/MILK-319DA3D/2022|OV601549.1|2022-01-07	OV601549.1	2022-01-07	BA.1.16	https://www.ncbi.nlm.nih.gov/nuccore/OV601549.1
England/MILK-319DBC1/2022|OV601572.1|2022-01-08	OV601572.1	2022-01-08	BA.1.17.2	https://www.ncbi.nlm.nih.gov/nuccore/OV601572.1
England/MILK-31A7BC4/2022|OV716076.1|2022-01-08	OV716076.1	2022-01-08	BA.1.1.13	https://www.ncbi.nlm.nih.gov/nuccore/OV716076.1
England/MILK-31AAA00/2022|OV715784.1|2022-01-08	OV715784.1	2022-01-08	BA.1.17.2	https://www.ncbi.nlm.nih.gov/nuccore/OV715784.1
England/MILK-31B13CF/2022|OV702310.1|2022-01-08	OV702310.1	2022-01-08	BA.1.1	https://www.ncbi.nlm.nih.gov/nuccore/OV702310.1
England/MILK-31B3EEA/2022|OV684597.1|2022-01-08	OV684597.1	2022-01-08	BA.1.1	https://www.ncbi.nlm.nih.gov/nuccore/OV684597.1
England/MILK-31B42ED/2022|OV685033.1|2022-01-08	OV685033.1	2022-01-08	BA.1	https://www.ncbi.nlm.nih.gov/nuccore/OV685033.1
England/MILK-31B56C2/2022|OV702874.1|2022-01-07	OV702874.1	2022-01-07	BA.1.1.14	https://www.ncbi.nlm.nih.gov/nuccore/OV702874.1
England/MILK-31C55E0/2022|OV684816.1|2022-01-10	OV684816.1	2022-01-10	BA.1.17.2	https://www.ncbi.nlm.nih.gov/nuccore/OV684816.1
England/MILK-31C9652/2022|OV719313.1|2022-01-09	OV719313.1	2022-01-09	BA.1.17.2	https://www.ncbi.nlm.nih.gov/nuccore/OV719313.1
England/MILK-31CBAEB/2022|OV680296.1|2022-01-09	OV680296.1	2022-01-09	BA.1.1	https://www.ncbi.nlm.nih.gov/nuccore/OV680296.1
England/MILK-31CF6A7/2022|OV680505.1|2022-01-09	OV680505.1	2022-01-09	BA.1	https://www.ncbi.nlm.nih.gov/nuccore/OV680505.1
England/MILK-31DC003/2022|OV698310.1|2022-01-09	OV698310.1	2022-01-09	BA.1	https://www.ncbi.nlm.nih.gov/nuccore/OV698310.1
England/MILK-31DEDCE/2022|OV701579.1|2022-01-10	OV701579.1	2022-01-10	BA.1	https://www.ncbi.nlm.nih.gov/nuccore/OV701579.1
England/MILK-31DEECB/2022|OV700431.1|2022-01-10	OV700431.1	2022-01-10	BA.1.1.15	https://www.ncbi.nlm.nih.gov/nuccore/OV700431.1
England/MILK-31DEEDA/2022|OV700302.1|2022-01-10	OV700302.1	2022-01-10	BA.1.17.2	https://www.ncbi.nlm.nih.gov/nuccore/OV700302.1
England/MILK-31DF2EC/2022|OV700577.1|2022-01-10	OV700577.1	2022-01-10	BA.1	https://www.ncbi.nlm.nih.gov/nuccore/OV700577.1
England/MILK-31F1A37/2022|OV689532.1|2022-01-09	OV689532.1	2022-01-09	BA.1	https://www.ncbi.nlm.nih.gov/nuccore/OV689532.1
England/MILK-31F1E1D/2022|OV688900.1|2022-01-10	OV688900.1	2022-01-10	BA.1.1	https://www.ncbi.nlm.nih.gov/nuccore/OV688900.1
England/MILK-31F366E/2022|OV699143.1|2022-01-10	OV699143.1	2022-01-10	BA.1.17.2	https://www.ncbi.nlm.nih.gov/nuccore/OV699143.1
England/MILK-31F37B6/2022|OV699594.1|2022-01-10	OV699594.1	2022-01-10	BA.1.17.2	https://www.ncbi.nlm.nih.gov/nuccore/OV699594.1
England/MILK-31F37F2/2022|OV698867.1|2022-01-10	OV698867.1	2022-01-10	BA.1.15.1	https://www.ncbi.nlm.nih.gov/nuccore/OV698867.1
England/MILK-31F3965/2022|OV698763.1|2022-01-09	OV698763.1	2022-01-09	BA.1.1	https://www.ncbi.nlm.nih.gov/nuccore/OV698763.1
England/MILK-31F39B0/2022|OV699168.1|2022-01-10	OV699168.1	2022-01-10	BA.1.15.1	https://www.ncbi.nlm.nih.gov/nuccore/OV699168.1
England/MILK-31F3A9F/2022|OV698971.1|2022-01-10	OV698971.1	2022-01-10	BA.1	https://www.ncbi.nlm.nih.gov/nuccore/OV698971.1
England/MILK-31F3AEA/2022|OV698714.1|2022-01-10	OV698714.1	2022-01-10	BA.1	https://www.ncbi.nlm.nih.gov/nuccore/OV698714.1
England/MILK-31F3B9C/2022|OV698991.1|2022-01-10	OV698991.1	2022-01-10	BA.1.15.1	https://www.ncbi.nlm.nih.gov/nuccore/OV698991.1
England/MILK-31F3C3F/2022|OV699072.1|2022-01-10	OV699072.1	2022-01-10	BA.1.1	https://www.ncbi.nlm.nih.gov/nuccore/OV699072.1
England/MILK-31F8265/2022|OV688174.1|2022-01-10	OV688174.1	2022-01-10	BA.1.1.15	https://www.ncbi.nlm.nih.gov/nuccore/OV688174.1
England/MILK-31F86C3/2022|OV718170.1|2022-01-10	OV718170.1	2022-01-10	BA.1.17.2	https://www.ncbi.nlm.nih.gov/nuccore/OV718170.1
England/MILK-31F9668/2022|OV718296.1|2022-01-10	OV718296.1	2022-01-10	BA.1.17.2	https://www.ncbi.nlm.nih.gov/nuccore/OV718296.1
England/MILK-31F9808/2022|OV718279.1|2022-01-09	OV718279.1	2022-01-09	BA.1	https://www.ncbi.nlm.nih.gov/nuccore/OV718279.1
England/MILK-31F98BD/2022|OV718192.1|2022-01-10	OV718192.1	2022-01-10	BA.1.17.2	https://www.ncbi.nlm.nih.gov/nuccore/OV718192.1
England/MILK-31F9905/2022|OV718515.1|2022-01-10	OV718515.1	2022-01-10	BA.1	https://www.ncbi.nlm.nih.gov/nuccore/OV718515.1
England/MILK-3205D90/2022|OV732999.1|2022-01-11	OV732999.1	2022-01-11	BA.1.17.2	https://www.ncbi.nlm.nih.gov/nuccore/OV732999.1
England/MILK-320DACE/2022|OV704530.1|2022-01-11	OV704530.1	2022-01-11	BA.1	https://www.ncbi.nlm.nih.gov/nuccore/OV704530.1
England/MILK-32124D7/2022|OV717459.1|2022-01-11	OV717459.1	2022-01-11	BA.1.17.2	https://www.ncbi.nlm.nih.gov/nuccore/OV717459.1
England/MILK-3215EC7/2022|OV703988.1|2022-01-11	OV703988.1	2022-01-11	BA.1.16	https://www.ncbi.nlm.nih.gov/nuccore/OV703988.1
England/MILK-32196DA/2022|OV703368.1|2022-01-11	OV703368.1	2022-01-11	BA.1.17.2	https://www.ncbi.nlm.nih.gov/nuccore/OV703368.1
England/MILK-322B3A1/2022|OV714984.1|2022-01-12	OV714984.1	2022-01-12	BA.1	https://www.ncbi.nlm.nih.gov/nuccore/OV714984.1
England/MILK-322B462/2022|OV714752.1|2022-01-12	OV714752.1	2022-01-12	BA.1.15	https://www.ncbi.nlm.nih.gov/nuccore/OV714752.1
England/MILK-323A916/2022|OV710652.1|2022-01-12	OV710652.1	2022-01-12	BA.1.10	https://www.ncbi.nlm.nih.gov/nuccore/OV710652.1
England/MILK-323EBD0/2022|OV722208.1|2022-01-12	OV722208.1	2022-01-12	BA.1.1	https://www.ncbi.nlm.nih.gov/nuccore/OV722208.1
England/MILK-323EDF8/2022|OV723009.1|2022-01-12	OV723009.1	2022-01-12	BA.1	https://www.ncbi.nlm.nih.gov/nuccore/OV723009.1
England/MILK-324140C/2022|OV709031.1|2022-01-12	OV709031.1	2022-01-12	BA.1.17.2	https://www.ncbi.nlm.nih.gov/nuccore/OV709031.1
England/MILK-324177C/2022|OV708836.1|2022-01-12	OV708836.1	2022-01-12	BA.1.17	https://www.ncbi.nlm.nih.gov/nuccore/OV708836.1
England/MILK-324226B/2022|OV709609.1|2022-01-12	OV709609.1	2022-01-12	BA.1.1	https://www.ncbi.nlm.nih.gov/nuccore/OV709609.1
England/MILK-3242456/2022|OV709227.1|2022-01-12	OV709227.1	2022-01-12	BA.1.16	https://www.ncbi.nlm.nih.gov/nuccore/OV709227.1
England/MILK-32424DE/2022|OV709150.1|2022-01-12	OV709150.1	2022-01-12	BA.1	https://www.ncbi.nlm.nih.gov/nuccore/OV709150.1
England/MILK-3242A09/2022|OV708755.1|2022-01-12	OV708755.1	2022-01-12	BA.1.15.1	https://www.ncbi.nlm.nih.gov/nuccore/OV708755.1
England/MILK-3244A52/2022|OV710433.1|2022-01-12	OV710433.1	2022-01-12	BA.1.15.1	https://www.ncbi.nlm.nih.gov/nuccore/OV710433.1
England/MILK-324A148/2022|OV728033.1|2022-01-12	OV728033.1	2022-01-12	BA.1	https://www.ncbi.nlm.nih.gov/nuccore/OV728033.1
England/MILK-3251B04/2022|OV723315.1|2022-01-13	OV723315.1	2022-01-13	BA.1.15	https://www.ncbi.nlm.nih.gov/nuccore/OV723315.1
England/MILK-3258824/2022|OV744154.1|2022-01-13	OV744154.1	2022-01-13	BA.1.17.2	https://www.ncbi.nlm.nih.gov/nuccore/OV744154.1
England/MILK-32704B9/2022|OV720361.1|2022-01-13	OV720361.1	2022-01-13	BA.1.17.2	https://www.ncbi.nlm.nih.gov/nuccore/OV720361.1
England/MILK-32705A7/2022|OV721236.1|2022-01-13	OV721236.1	2022-01-13	BA.1	https://www.ncbi.nlm.nih.gov/nuccore/OV721236.1
England/MILK-32715F1/2022|OV720772.1|2022-01-13	OV720772.1	2022-01-13	BA.1	https://www.ncbi.nlm.nih.gov/nuccore/OV720772.1
England/MILK-327EE80/2022|OV738851.1|2022-01-13	OV738851.1	2022-01-13	BA.1	https://www.ncbi.nlm.nih.gov/nuccore/OV738851.1
England/MILK-327EF32/2022|OV738832.1|2022-01-14	OV738832.1	2022-01-14	BA.1.1.13	https://www.ncbi.nlm.nih.gov/nuccore/OV738832.1
England/MILK-327EF50/2022|OV739429.1|2022-01-14	OV739429.1	2022-01-14	BA.1.17.2	https://www.ncbi.nlm.nih.gov/nuccore/OV739429.1
England/MILK-327F10E/2022|OV739119.1|2022-01-14	OV739119.1	2022-01-14	BA.1	https://www.ncbi.nlm.nih.gov/nuccore/OV739119.1
England/MILK-327F238/2022|OV739115.1|2022-01-14	OV739115.1	2022-01-14	BA.1.1	https://www.ncbi.nlm.nih.gov/nuccore/OV739115.1
England/MILK-327F274/2022|OV739268.1|2022-01-14	OV739268.1	2022-01-14	BA.1.1	https://www.ncbi.nlm.nih.gov/nuccore/OV739268.1
England/MILK-3282900/2022|OV734193.1|2022-01-14	OV734193.1	2022-01-14	BA.1.16	https://www.ncbi.nlm.nih.gov/nuccore/OV734193.1
England/MILK-3282B82/2022|OV734482.1|2022-01-14	OV734482.1	2022-01-14	BA.1.1.14	https://www.ncbi.nlm.nih.gov/nuccore/OV734482.1
England/MILK-328A5C8/2022|OV739545.1|2022-01-14	OV739545.1	2022-01-14	BA.1.17.2	https://www.ncbi.nlm.nih.gov/nuccore/OV739545.1
England/MILK-329DBA2/2022|OV734047.1|2022-01-16	OV734047.1	2022-01-16	BA.1.1	https://www.ncbi.nlm.nih.gov/nuccore/OV734047.1
England/MILK-32A25CA/2022|OV735391.1|2022-01-15	OV735391.1	2022-01-15	BA.1.17.2	https://www.ncbi.nlm.nih.gov/nuccore/OV735391.1
England/MILK-32A511E/2022|OV734291.1|2022-01-15	OV734291.1	2022-01-15	BA.1.15.1	https://www.ncbi.nlm.nih.gov/nuccore/OV734291.1
England/MILK-32A5DB0/2022|OV758333.1|2022-01-15	OV758333.1	2022-01-15	BA.1.17.2	https://www.ncbi.nlm.nih.gov/nuccore/OV758333.1
England/MILK-32A610E/2022|OV758244.1|2022-01-15	OV758244.1	2022-01-15	BA.1.1	https://www.ncbi.nlm.nih.gov/nuccore/OV758244.1
England/MILK-32A8184/2022|OV742913.1|2022-01-15	OV742913.1	2022-01-15	BA.1.15.1	https://www.ncbi.nlm.nih.gov/nuccore/OV742913.1
England/MILK-32AC7F7/2022|OV743565.1|2022-01-14	OV743565.1	2022-01-14	BA.1.17.2	https://www.ncbi.nlm.nih.gov/nuccore/OV743565.1
England/MILK-32AE449/2022|OV742135.1|2022-01-15	OV742135.1	2022-01-15	BA.1.1	https://www.ncbi.nlm.nih.gov/nuccore/OV742135.1
England/MILK-32B1D93/2022|OV748363.1|2022-01-15	OV748363.1	2022-01-15	BA.1.1	https://www.ncbi.nlm.nih.gov/nuccore/OV748363.1
England/MILK-32C2FA8/2022|OV750097.1|2022-01-15	OV750097.1	2022-01-15	BA.1.1	https://www.ncbi.nlm.nih.gov/nuccore/OV750097.1
England/MILK-32CB552/2022|OV750395.1|2022-01-16	OV750395.1	2022-01-16	BA.1.1.13	https://www.ncbi.nlm.nih.gov/nuccore/OV750395.1
England/MILK-32CC788/2022|OV749036.1|2022-01-16	OV749036.1	2022-01-16	BA.1.17.2	https://www.ncbi.nlm.nih.gov/nuccore/OV749036.1
England/MILK-32CE9DB/2022|OV751719.1|2022-01-16	OV751719.1	2022-01-16	BA.1.17.2	https://www.ncbi.nlm.nih.gov/nuccore/OV751719.1
England/MILK-32D0DF8/2022|OV748022.1|2022-01-16	OV748022.1	2022-01-16	BA.1.1.15	https://www.ncbi.nlm.nih.gov/nuccore/OV748022.1
England/MILK-32E7CF1/2022|OV757582.1|2022-01-16	OV757582.1	2022-01-16	BA.1	https://www.ncbi.nlm.nih.gov/nuccore/OV757582.1
England/MILK-32EECEB/2022|OV756741.1|2022-01-17	OV756741.1	2022-01-17	BA.1.17.2	https://www.ncbi.nlm.nih.gov/nuccore/OV756741.1
England/MILK-32F16C9/2022|OV755405.1|2022-01-17	OV755405.1	2022-01-17	BA.1.17.2	https://www.ncbi.nlm.nih.gov/nuccore/OV755405.1
England/MILK-32F16E7/2022|OV755624.1|2022-01-17	OV755624.1	2022-01-17	BA.1	https://www.ncbi.nlm.nih.gov/nuccore/OV755624.1
England/MILK-32F16F6/2022|OV755174.1|2022-01-17	OV755174.1	2022-01-17	BA.1.1	https://www.ncbi.nlm.nih.gov/nuccore/OV755174.1
England/MILK-32F18E1/2022|OV755613.1|2022-01-17	OV755613.1	2022-01-17	BA.1.1	https://www.ncbi.nlm.nih.gov/nuccore/OV755613.1
England/MILK-32F4F07/2022|OV752347.1|2022-01-17	OV752347.1	2022-01-17	BA.1.1	https://www.ncbi.nlm.nih.gov/nuccore/OV752347.1
England/MILK-32FDBA0/2022|OV752514.1|2022-01-17	OV752514.1	2022-01-17	BA.1.17.2	https://www.ncbi.nlm.nih.gov/nuccore/OV752514.1
England/MILK-3300DB2/2022|OV753221.1|2022-01-16	OV753221.1	2022-01-16	BA.1.1	https://www.ncbi.nlm.nih.gov/nuccore/OV753221.1
England/MILK-3306FE3/2022|OV764276.1|2022-01-17	OV764276.1	2022-01-17	BA.1.16	https://www.ncbi.nlm.nih.gov/nuccore/OV764276.1
England/MILK-330F032/2022|OV763787.1|2022-01-17	OV763787.1	2022-01-17	BA.1.15.1	https://www.ncbi.nlm.nih.gov/nuccore/OV763787.1
England/MILK-33152CA/2022|OV768520.1|2022-01-18	OV768520.1	2022-01-18	BA.1.1.15	https://www.ncbi.nlm.nih.gov/nuccore/OV768520.1
England/MILK-331A043/2022|OV760459.1|2022-01-18	OV760459.1	2022-01-18	BA.1.1.13	https://www.ncbi.nlm.nih.gov/nuccore/OV760459.1
England/MILK-331F3AF/2022|OV760298.1|2022-01-18	OV760298.1	2022-01-18	BA.1.1	https://www.ncbi.nlm.nih.gov/nuccore/OV760298.1
England/MILK-3320E22/2022|OV760182.1|2022-01-17	OV760182.1	2022-01-17	BA.1.17.2	https://www.ncbi.nlm.nih.gov/nuccore/OV760182.1
England/MILK-3327C4F/2022|OV758618.1|2022-01-17	OV758618.1	2022-01-17	BA.1	https://www.ncbi.nlm.nih.gov/nuccore/OV758618.1
England/MILK-3327C7C/2022|OV758615.1|2022-01-18	OV758615.1	2022-01-18	BA.1.17.2	https://www.ncbi.nlm.nih.gov/nuccore/OV758615.1
England/MILK-3327D00/2022|OV758873.1|2022-01-18	OV758873.1	2022-01-18	BA.1	https://www.ncbi.nlm.nih.gov/nuccore/OV758873.1
England/MILK-3327F28/2022|OV758666.1|2022-01-18	OV758666.1	2022-01-18	BA.1.1	https://www.ncbi.nlm.nih.gov/nuccore/OV758666.1
England/MILK-33299FB/2022|OV759509.1|2022-01-18	OV759509.1	2022-01-18	BA.1.1.14	https://www.ncbi.nlm.nih.gov/nuccore/OV759509.1
England/MILK-332A0F5/2022|OV758858.1|2022-01-18	OV758858.1	2022-01-18	BA.1.17.2	https://www.ncbi.nlm.nih.gov/nuccore/OV758858.1
England/MILK-332A15C/2022|OV758713.1|2022-01-18	OV758713.1	2022-01-18	BA.1.1	https://www.ncbi.nlm.nih.gov/nuccore/OV758713.1
England/MILK-3333F29/2022|OV775758.1|2022-01-19	OV775758.1	2022-01-19	BA.1	https://www.ncbi.nlm.nih.gov/nuccore/OV775758.1
England/MILK-3333F74/2022|OV775764.1|2022-01-19	OV775764.1	2022-01-19	BA.1.17.2	https://www.ncbi.nlm.nih.gov/nuccore/OV775764.1
England/MILK-33358D1/2022|OV771136.1|2022-01-19	OV771136.1	2022-01-19	BA.1.17.2	https://www.ncbi.nlm.nih.gov/nuccore/OV771136.1
England/MILK-3335C11/2022|OV774816.1|2022-01-18	OV774816.1	2022-01-18	BA.1.17.2	https://www.ncbi.nlm.nih.gov/nuccore/OV774816.1
England/MILK-3340C31/2022|OV774278.1|2022-01-18	OV774278.1	2022-01-18	BA.1.17.2	https://www.ncbi.nlm.nih.gov/nuccore/OV774278.1
England/MILK-3340E59/2022|OV775159.1|2022-01-19	OV775159.1	2022-01-19	BA.1.1	https://www.ncbi.nlm.nih.gov/nuccore/OV775159.1
England/MILK-3340FDE/2022|OV774559.1|2022-01-19	OV774559.1	2022-01-19	BA.1.1.1	https://www.ncbi.nlm.nih.gov/nuccore/OV774559.1
England/MILK-3341535/2022|OV829694.1|2022-01-19	OV829694.1	2022-01-19	BA.1.17.2	https://www.ncbi.nlm.nih.gov/nuccore/OV829694.1
England/MILK-3342ABD/2022|OV768183.1|2022-01-18	OV768183.1	2022-01-18	BA.1.1	https://www.ncbi.nlm.nih.gov/nuccore/OV768183.1
England/MILK-3348C84/2022|OV774537.1|2022-01-19	OV774537.1	2022-01-19	BA.1.17.2	https://www.ncbi.nlm.nih.gov/nuccore/OV774537.1
England/MILK-3348CEE/2022|OV774034.1|2022-01-19	OV774034.1	2022-01-19	BA.1.1.15	https://www.ncbi.nlm.nih.gov/nuccore/OV774034.1
England/MILK-33500D8/2022|OV767811.1|2022-01-19	OV767811.1	2022-01-19	BA.1.17.2	https://www.ncbi.nlm.nih.gov/nuccore/OV767811.1
England/MILK-3352B6C/2022|OV767694.1|2022-01-19	OV767694.1	2022-01-19	BA.1.17.2	https://www.ncbi.nlm.nih.gov/nuccore/OV767694.1
England/MILK-3352DDF/2022|OV768039.1|2022-01-19	OV768039.1	2022-01-19	BA.1.16	https://www.ncbi.nlm.nih.gov/nuccore/OV768039.1
England/MILK-3352E54/2022|OV767438.1|2022-01-19	OV767438.1	2022-01-19	BA.1	https://www.ncbi.nlm.nih.gov/nuccore/OV767438.1
England/MILK-3352EEB/2022|OV767880.1|2022-01-19	OV767880.1	2022-01-19	BA.1.15.1	https://www.ncbi.nlm.nih.gov/nuccore/OV767880.1
England/MILK-3355765/2022|OV783274.1|2022-01-19	OV783274.1	2022-01-19	BA.1.12	https://www.ncbi.nlm.nih.gov/nuccore/OV783274.1
England/MILK-335A34E/2022|OV781600.1|2022-01-20	OV781600.1	2022-01-20	BA.1	https://www.ncbi.nlm.nih.gov/nuccore/OV781600.1
England/MILK-335A399/2022|OV781152.1|2022-01-21	OV781152.1	2022-01-21	BA.1.17.2	https://www.ncbi.nlm.nih.gov/nuccore/OV781152.1
England/MILK-335BC9D/2022|OV779222.1|2022-01-20	OV779222.1	2022-01-20	BA.1.16	https://www.ncbi.nlm.nih.gov/nuccore/OV779222.1
England/MILK-3364FF2/2022|OV782620.1|2022-01-19	OV782620.1	2022-01-19	BA.1.1	https://www.ncbi.nlm.nih.gov/nuccore/OV782620.1
England/MILK-3370272/2022|OV783230.1|2022-01-20	OV783230.1	2022-01-20	BA.1	https://www.ncbi.nlm.nih.gov/nuccore/OV783230.1
England/MILK-3370E8D/2022|OV785456.1|2022-01-20	OV785456.1	2022-01-20	BA.1.17.2	https://www.ncbi.nlm.nih.gov/nuccore/OV785456.1
England/MILK-3372F5B/2022|OV791512.1|2022-01-20	OV791512.1	2022-01-20	BA.1	https://www.ncbi.nlm.nih.gov/nuccore/OV791512.1
England/MILK-337975C/2022|OV828266.1|2022-01-19	OV828266.1	2022-01-19	BA.1	https://www.ncbi.nlm.nih.gov/nuccore/OV828266.1
England/MILK-337A82B/2022|OV778719.1|2022-01-19	OV778719.1	2022-01-19	BA.1	https://www.ncbi.nlm.nih.gov/nuccore/OV778719.1
England/MILK-337C373/2022|OV778147.1|2022-01-18	OV778147.1	2022-01-18	BA.1.15.1	https://www.ncbi.nlm.nih.gov/nuccore/OV778147.1
England/MILK-3385F46/2022|OV788078.1|2022-01-21	OV788078.1	2022-01-21	BA.1	https://www.ncbi.nlm.nih.gov/nuccore/OV788078.1
England/MILK-3388FE9/2022|OV786377.1|2022-01-21	OV786377.1	2022-01-21	BA.1	https://www.ncbi.nlm.nih.gov/nuccore/OV786377.1
England/MILK-338C5B6/2022|OV786680.1|2022-01-21	OV786680.1	2022-01-21	BA.1.17.2	https://www.ncbi.nlm.nih.gov/nuccore/OV786680.1
England/MILK-338EF10/2022|OV828485.1|2022-01-21	OV828485.1	2022-01-21	BA.1.15.1	https://www.ncbi.nlm.nih.gov/nuccore/OV828485.1
England/MILK-338EF7A/2022|OV827974.1|2022-01-21	OV827974.1	2022-01-21	BA.1.1	https://www.ncbi.nlm.nih.gov/nuccore/OV827974.1
England/MILK-3394D3B/2022|OV825650.1|2022-01-21	OV825650.1	2022-01-21	BA.1	https://www.ncbi.nlm.nih.gov/nuccore/OV825650.1
England/MILK-3394DE0/2022|OV826290.1|2022-01-21	OV826290.1	2022-01-21	BA.1.1.15	https://www.ncbi.nlm.nih.gov/nuccore/OV826290.1
England/MILK-3395198/2022|OV825720.1|2022-01-21	OV825720.1	2022-01-21	BA.1.17.2	https://www.ncbi.nlm.nih.gov/nuccore/OV825720.1
England/MILK-3398186/2022|OV796389.1|2022-01-21	OV796389.1	2022-01-21	BA.1.17.2	https://www.ncbi.nlm.nih.gov/nuccore/OV796389.1
England/MILK-339C629/2022|OV794903.1|2022-01-21	OV794903.1	2022-01-21	BA.1.15.1	https://www.ncbi.nlm.nih.gov/nuccore/OV794903.1
England/MILK-339D1AF/2022|OV793660.1|2022-01-21	OV793660.1	2022-01-21	BA.1	https://www.ncbi.nlm.nih.gov/nuccore/OV793660.1
England/MILK-339D2F7/2022|OV793687.1|2022-01-21	OV793687.1	2022-01-21	BA.1.1	https://www.ncbi.nlm.nih.gov/nuccore/OV793687.1
England/MILK-33A47EF/2022|OV789080.1|2022-01-22	OV789080.1	2022-01-22	BA.1	https://www.ncbi.nlm.nih.gov/nuccore/OV789080.1
England/MILK-33A50F2/2022|OV796561.1|2022-01-22	OV796561.1	2022-01-22	BA.1	https://www.ncbi.nlm.nih.gov/nuccore/OV796561.1
England/MILK-33ADE0F/2022|OV790241.1|2022-01-22	OV790241.1	2022-01-22	BA.1.15.1	https://www.ncbi.nlm.nih.gov/nuccore/OV790241.1
England/MILK-33ADFDF/2022|OV790882.1|2022-01-22	OV790882.1	2022-01-22	BA.1.17.2	https://www.ncbi.nlm.nih.gov/nuccore/OV790882.1
England/MILK-33B2FE6/2022|OV804040.1|2022-01-23	OV804040.1	2022-01-23	BA.1	https://www.ncbi.nlm.nih.gov/nuccore/OV804040.1
England/MILK-33B302E/2022|OV804029.1|2022-01-23	OV804029.1	2022-01-23	BA.1.17.2	https://www.ncbi.nlm.nih.gov/nuccore/OV804029.1
England/MILK-33C0C84/2022|OV790697.1|2022-01-22	OV790697.1	2022-01-22	BA.1.1	https://www.ncbi.nlm.nih.gov/nuccore/OV790697.1
England/MILK-33CBF26/2022|OV802208.1|2022-01-21	OV802208.1	2022-01-21	BA.1.5	https://www.ncbi.nlm.nih.gov/nuccore/OV802208.1
England/MILK-33D1691/2022|OV802291.1|2022-01-23	OV802291.1	2022-01-23	BA.1.15.1	https://www.ncbi.nlm.nih.gov/nuccore/OV802291.1
England/MILK-33D479B/2022|OV802492.1|2022-01-23	OV802492.1	2022-01-23	BA.1	https://www.ncbi.nlm.nih.gov/nuccore/OV802492.1
England/MILK-33DA883/2022|OV803162.1|2022-01-23	OV803162.1	2022-01-23	BA.1.1	https://www.ncbi.nlm.nih.gov/nuccore/OV803162.1
England/MILK-33DD20A/2022|OV798680.1|2022-01-23	OV798680.1	2022-01-23	BA.1.17.2	https://www.ncbi.nlm.nih.gov/nuccore/OV798680.1
England/MILK-33DD4B9/2022|OV798576.1|2022-01-23	OV798576.1	2022-01-23	BA.1.16	https://www.ncbi.nlm.nih.gov/nuccore/OV798576.1
England/MILK-33DF6C0/2022|OV798353.1|2022-01-23	OV798353.1	2022-01-23	BA.1.1	https://www.ncbi.nlm.nih.gov/nuccore/OV798353.1
England/MILK-33E2E4A/2022|OV798693.1|2022-01-23	OV798693.1	2022-01-23	BA.1.16	https://www.ncbi.nlm.nih.gov/nuccore/OV798693.1
England/MILK-33E2E68/2022|OV798475.1|2022-01-22	OV798475.1	2022-01-22	BA.1.16	https://www.ncbi.nlm.nih.gov/nuccore/OV798475.1
England/MILK-33E43EF/2022|OV798683.1|2022-01-23	OV798683.1	2022-01-23	BA.1	https://www.ncbi.nlm.nih.gov/nuccore/OV798683.1
England/MILK-33E88BF/2022|OV799625.1|2022-01-23	OV799625.1	2022-01-23	BA.1.17.2	https://www.ncbi.nlm.nih.gov/nuccore/OV799625.1
England/MILK-33EE813/2022|OV812330.1|2022-01-24	OV812330.1	2022-01-24	BA.1	https://www.ncbi.nlm.nih.gov/nuccore/OV812330.1
England/MILK-33EEAA4/2022|OV813368.1|2022-01-24	OV813368.1	2022-01-24	BA.1.1.12	https://www.ncbi.nlm.nih.gov/nuccore/OV813368.1
England/MILK-33EEB47/2022|OV813343.1|2022-01-23	OV813343.1	2022-01-23	BA.1.1	https://www.ncbi.nlm.nih.gov/nuccore/OV813343.1
England/MILK-33EF2AB/2022|OV812373.1|2022-01-24	OV812373.1	2022-01-24	BA.1.1.13	https://www.ncbi.nlm.nih.gov/nuccore/OV812373.1
England/MILK-33EF7E8/2022|OV812937.1|2022-01-24	OV812937.1	2022-01-24	BA.1.15.1	https://www.ncbi.nlm.nih.gov/nuccore/OV812937.1
England/MILK-33EF89A/2022|OV812945.1|2022-01-24	OV812945.1	2022-01-24	BA.1.13	https://www.ncbi.nlm.nih.gov/nuccore/OV812945.1
England/MILK-33EFC52/2022|OV812441.1|2022-01-24	OV812441.1	2022-01-24	BA.1.16	https://www.ncbi.nlm.nih.gov/nuccore/OV812441.1
England/MILK-33EFCE9/2022|OV812398.1|2022-01-24	OV812398.1	2022-01-24	BA.1.1	https://www.ncbi.nlm.nih.gov/nuccore/OV812398.1
England/MILK-33F0EFE/2022|OV811418.1|2022-01-24	OV811418.1	2022-01-24	BA.1.1	https://www.ncbi.nlm.nih.gov/nuccore/OV811418.1
England/MILK-33F0FCE/2022|OV811063.1|2022-01-23	OV811063.1	2022-01-23	BA.1.17.2	https://www.ncbi.nlm.nih.gov/nuccore/OV811063.1
England/MILK-33F126A/2022|OV811413.1|2022-01-24	OV811413.1	2022-01-24	BA.1	https://www.ncbi.nlm.nih.gov/nuccore/OV811413.1
England/MILK-33F1279/2022|OV811082.1|2022-01-24	OV811082.1	2022-01-24	BA.1.1	https://www.ncbi.nlm.nih.gov/nuccore/OV811082.1
England/MILK-33F1358/2022|OV810857.1|2022-01-24	OV810857.1	2022-01-24	BA.1	https://www.ncbi.nlm.nih.gov/nuccore/OV810857.1
England/MILK-33F1437/2022|OV810920.1|2022-01-24	OV810920.1	2022-01-24	BA.1.17.2	https://www.ncbi.nlm.nih.gov/nuccore/OV810920.1
England/MILK-33F20D8/2022|OV815637.1|2022-01-24	OV815637.1	2022-01-24	BA.1	https://www.ncbi.nlm.nih.gov/nuccore/OV815637.1
England/MILK-33F2269/2022|OV815591.1|2022-01-24	OV815591.1	2022-01-24	BA.1.15	https://www.ncbi.nlm.nih.gov/nuccore/OV815591.1
England/MILK-33F231B/2022|OV816034.1|2022-01-24	OV816034.1	2022-01-24	BA.1.17.2	https://www.ncbi.nlm.nih.gov/nuccore/OV816034.1
England/MILK-33F2533/2022|OV815406.1|2022-01-24	OV815406.1	2022-01-24	BA.1.1	https://www.ncbi.nlm.nih.gov/nuccore/OV815406.1
England/MILK-33F2603/2022|OV815810.1|2022-01-24	OV815810.1	2022-01-24	BA.1.1.13	https://www.ncbi.nlm.nih.gov/nuccore/OV815810.1
England/MILK-33F5E26/2022|OV799237.1|2022-01-24	OV799237.1	2022-01-24	BA.1.1.15	https://www.ncbi.nlm.nih.gov/nuccore/OV799237.1
England/MILK-33F6159/2022|OV815504.1|2022-01-24	OV815504.1	2022-01-24	BA.1.1	https://www.ncbi.nlm.nih.gov/nuccore/OV815504.1
England/MILK-33F62CF/2022|OV815458.1|2022-01-24	OV815458.1	2022-01-24	BA.1	https://www.ncbi.nlm.nih.gov/nuccore/OV815458.1
England/MILK-33F6511/2022|OV815792.1|2022-01-24	OV815792.1	2022-01-24	BA.1.1	https://www.ncbi.nlm.nih.gov/nuccore/OV815792.1
England/MILK-33F6696/2022|OV815624.1|2022-01-24	OV815624.1	2022-01-24	BA.1	https://www.ncbi.nlm.nih.gov/nuccore/OV815624.1
England/MILK-33F66B4/2022|OV815483.1|2022-01-24	OV815483.1	2022-01-24	BA.1.17.2	https://www.ncbi.nlm.nih.gov/nuccore/OV815483.1
England/MILK-33F66D2/2022|OV836060.1|2022-01-25	OV836060.1	2022-01-25	BA.1.17.2	https://www.ncbi.nlm.nih.gov/nuccore/OV836060.1
England/MILK-33F9B94/2022|OV835743.1|2022-01-25	OV835743.1	2022-01-25	BA.1.1.14	https://www.ncbi.nlm.nih.gov/nuccore/OV835743.1
England/MILK-33FA95D/2022|OV813607.1|2022-01-24	OV813607.1	2022-01-24	BA.1.1	https://www.ncbi.nlm.nih.gov/nuccore/OV813607.1
England/MILK-33FCD9B/2022|OV812784.1|2022-01-24	OV812784.1	2022-01-24	BA.1.1	https://www.ncbi.nlm.nih.gov/nuccore/OV812784.1
England/MILK-33FE78C/2022|OV814365.1|2022-01-24	OV814365.1	2022-01-24	BA.1.17.2	https://www.ncbi.nlm.nih.gov/nuccore/OV814365.1
England/MILK-3405AA6/2022|OV811647.1|2022-01-24	OV811647.1	2022-01-24	BA.1.15	https://www.ncbi.nlm.nih.gov/nuccore/OV811647.1
England/MILK-340AD11/2022|OV809820.1|2022-01-24	OV809820.1	2022-01-24	BA.1.15.1	https://www.ncbi.nlm.nih.gov/nuccore/OV809820.1
England/MILK-341478F/2022|OV808467.1|2022-01-25	OV808467.1	2022-01-25	BA.1.17.2	https://www.ncbi.nlm.nih.gov/nuccore/OV808467.1
England/MILK-341BDA4/2022|OV810584.1|2022-01-25	OV810584.1	2022-01-25	BA.1.17.2	https://www.ncbi.nlm.nih.gov/nuccore/OV810584.1
England/MILK-343186B/2022|OV843110.1|2022-01-25	OV843110.1	2022-01-25	BA.1.15.1	https://www.ncbi.nlm.nih.gov/nuccore/OV843110.1
England/MILK-343DEC7/2022|OV822220.1|2022-01-26	OV822220.1	2022-01-26	BA.1.1	https://www.ncbi.nlm.nih.gov/nuccore/OV822220.1
England/MILK-343E1FA/2022|OV821456.1|2022-01-25	OV821456.1	2022-01-25	BA.1.15.1	https://www.ncbi.nlm.nih.gov/nuccore/OV821456.1
England/MILK-343E3C7/2022|OV823005.1|2022-01-26	OV823005.1	2022-01-26	BA.1.15.1	https://www.ncbi.nlm.nih.gov/nuccore/OV823005.1
England/MILK-34407D5/2022|OV822347.1|2022-01-26	OV822347.1	2022-01-26	BA.1.13	https://www.ncbi.nlm.nih.gov/nuccore/OV822347.1
England/MILK-3440C12/2022|OV821498.1|2022-01-26	OV821498.1	2022-01-26	BA.1.16	https://www.ncbi.nlm.nih.gov/nuccore/OV821498.1
England/MILK-34432FF/2022|OV818720.1|2022-01-27	OV818720.1	2022-01-27	BD.1	https://www.ncbi.nlm.nih.gov/nuccore/OV818720.1
England/MILK-345FEFC/2022|OV817876.1|2022-01-27	OV817876.1	2022-01-27	BA.1.15	https://www.ncbi.nlm.nih.gov/nuccore/OV817876.1
England/NORW-3076F46/2021|OV002512.1|2021-10-13	OV002512.1	2021-10-13	AY.4	https://www.ncbi.nlm.nih.gov/nuccore/OV002512.1
England/NORW-30782DB/2021|OV007010.1|2021-10-09	OV007010.1	2021-10-09	AY.4	https://www.ncbi.nlm.nih.gov/nuccore/OV007010.1
England/NORW-3078476/2021|OV004539.1|2021-10-14	OV004539.1	2021-10-14	AY.98	https://www.ncbi.nlm.nih.gov/nuccore/OV004539.1
England/NORW-307879E/2021|OU978587.1|2021-10-12	OU978587.1	2021-10-12	AY.4.2.2	https://www.ncbi.nlm.nih.gov/nuccore/OU978587.1
England/NORW-3078A70/2021|OV008769.1|2021-10-14	OV008769.1	2021-10-14	AY.4	https://www.ncbi.nlm.nih.gov/nuccore/OV008769.1
England/NORW-3078C99/2021|OV005455.1|2021-10-13	OV005455.1	2021-10-13	AY.4	https://www.ncbi.nlm.nih.gov/nuccore/OV005455.1
England/NORW-3079EB1/2021|OV009091.1|2021-10-15	OV009091.1	2021-10-15	AY.4	https://www.ncbi.nlm.nih.gov/nuccore/OV009091.1
England/NORW-307A0E7/2021|OU980798.1|2021-10-13	OU980798.1	2021-10-13	AY.4	https://www.ncbi.nlm.nih.gov/nuccore/OU980798.1
England/NORW-307A301/2021|OV012133.1|2021-10-14	OV012133.1	2021-10-14	AY.4	https://www.ncbi.nlm.nih.gov/nuccore/OV012133.1
England/NORW-307A9A6/2021|OV005020.1|2021-10-14	OV005020.1	2021-10-14	AY.4	https://www.ncbi.nlm.nih.gov/nuccore/OV005020.1
England/NORW-307AC24/2021|OV002494.1|2021-10-13	OV002494.1	2021-10-13	AY.4	https://www.ncbi.nlm.nih.gov/nuccore/OV002494.1
England/NORW-307B1C8/2021|OV087173.1|2021-10-15	OV087173.1	2021-10-15	AY.4.2	https://www.ncbi.nlm.nih.gov/nuccore/OV087173.1
England/NORW-307B751/2021|OV005844.1|2021-10-15	OV005844.1	2021-10-15	AY.4	https://www.ncbi.nlm.nih.gov/nuccore/OV005844.1
England/NORW-307BC30/2021|OV000779.1|2021-10-14	OV000779.1	2021-10-14	AY.4	https://www.ncbi.nlm.nih.gov/nuccore/OV000779.1
England/NORW-307BFCA/2021|OV004824.2|2021-10-15	OV004824.2	2021-10-15	AY.112	https://www.ncbi.nlm.nih.gov/nuccore/OV004824.2
England/NORW-307C31B/2021|OU979138.2|2021-10-12	OU979138.2	2021-10-12	AY.46.5	https://www.ncbi.nlm.nih.gov/nuccore/OU979138.2
England/NORW-307C361/2021|OV006523.2|2021-10-15	OV006523.2	2021-10-15	AY.4	https://www.ncbi.nlm.nih.gov/nuccore/OV006523.2
England/NORW-307CA78/2021|OV009137.1|2021-10-13	OV009137.1	2021-10-13	AY.4	https://www.ncbi.nlm.nih.gov/nuccore/OV009137.1
England/NORW-30902E8/2021|OV009414.1|2021-10-19	OV009414.1	2021-10-19	AY.4	https://www.ncbi.nlm.nih.gov/nuccore/OV009414.1
England/NORW-30916C6/2021|OV005663.1|2021-10-20	OV005663.1	2021-10-20	AY.4	https://www.ncbi.nlm.nih.gov/nuccore/OV005663.1
England/NORW-3091E4F/2021|OV007096.1|2021-10-20	OV007096.1	2021-10-20	AY.4	https://www.ncbi.nlm.nih.gov/nuccore/OV007096.1
England/NORW-3092463/2021|OV009726.2|2021-10-20	OV009726.2	2021-10-20	AY.43	https://www.ncbi.nlm.nih.gov/nuccore/OV009726.2
England/NORW-30956F8/2021|OV009404.1|2021-10-21	OV009404.1	2021-10-21	AY.4	https://www.ncbi.nlm.nih.gov/nuccore/OV009404.1
England/NORW-3095722/2021|OV085427.2|2021-10-20	OV085427.2	2021-10-20	AY.112	https://www.ncbi.nlm.nih.gov/nuccore/OV085427.2
England/NORW-3095A3D/2021|OU979820.1|2021-10-22	OU979820.1	2021-10-22	AY.4	https://www.ncbi.nlm.nih.gov/nuccore/OU979820.1
England/NORW-3095A82/2021|OU981155.2|2021-10-20	OU981155.2	2021-10-20	AY.4	https://www.ncbi.nlm.nih.gov/nuccore/OU981155.2
England/NORW-3095B66/2021|OV000368.2|2021-10-20	OV000368.2	2021-10-20	AY.43	https://www.ncbi.nlm.nih.gov/nuccore/OV000368.2
England/NORW-3095D8F/2021|OV001505.1|2021-10-18	OV001505.1	2021-10-18	AY.4	https://www.ncbi.nlm.nih.gov/nuccore/OV001505.1
England/NORW-30978F2/2021|OV004715.1|2021-10-15	OV004715.1	2021-10-15	AY.4	https://www.ncbi.nlm.nih.gov/nuccore/OV004715.1
England/NORW-3097A0F/2021|OV005462.1|2021-10-18	OV005462.1	2021-10-18	AY.4	https://www.ncbi.nlm.nih.gov/nuccore/OV005462.1
England/NORW-30981E8/2021|OU999119.1|2021-10-22	OU999119.1	2021-10-22	AY.4	https://www.ncbi.nlm.nih.gov/nuccore/OU999119.1
England/NORW-309842E/2021|OU996673.1|2021-10-27	OU996673.1	2021-10-27	AY.4	https://www.ncbi.nlm.nih.gov/nuccore/OU996673.1
England/NORW-3098C6E/2021|OV038591.1|2021-10-27	OV038591.1	2021-10-27	AY.4	https://www.ncbi.nlm.nih.gov/nuccore/OV038591.1
England/NORW-3098E24/2021|OV018889.1|2021-10-23	OV018889.1	2021-10-23	AY.4	https://www.ncbi.nlm.nih.gov/nuccore/OV018889.1
England/NORW-309A13B/2021|OV012224.1|2021-10-27	OV012224.1	2021-10-27	AY.4	https://www.ncbi.nlm.nih.gov/nuccore/OV012224.1
England/NORW-309A826/2021|OV026181.1|2021-10-28	OV026181.1	2021-10-28	AY.4	https://www.ncbi.nlm.nih.gov/nuccore/OV026181.1
England/NORW-309A9B2/2021|OV026277.1|2021-10-25	OV026277.1	2021-10-25	AY.4	https://www.ncbi.nlm.nih.gov/nuccore/OV026277.1
England/NORW-309AD4D/2021|OV088476.1|2021-10-27	OV088476.1	2021-10-27	AY.4	https://www.ncbi.nlm.nih.gov/nuccore/OV088476.1
England/NORW-309B19C/2021|OV081156.1|2021-10-26	OV081156.1	2021-10-26	AY.4.2	https://www.ncbi.nlm.nih.gov/nuccore/OV081156.1
England/NORW-309B246/2021|OV082167.1|2021-10-25	OV082167.1	2021-10-25	AY.4	https://www.ncbi.nlm.nih.gov/nuccore/OV082167.1
England/NORW-309B4D1/2021|OV066083.1|2021-10-26	OV066083.1	2021-10-26	AY.4	https://www.ncbi.nlm.nih.gov/nuccore/OV066083.1
England/NORW-309BC91/2021|OV018921.1|2021-10-29	OV018921.1	2021-10-29	AY.4	https://www.ncbi.nlm.nih.gov/nuccore/OV018921.1
England/NORW-309BD67/2021|OV083462.1|2021-10-25	OV083462.1	2021-10-25	AY.111	https://www.ncbi.nlm.nih.gov/nuccore/OV083462.1
England/NORW-309BF2D/2021|OU997355.1|2021-10-21	OU997355.1	2021-10-21	AY.4	https://www.ncbi.nlm.nih.gov/nuccore/OU997355.1
England/NORW-309C244/2021|OV039563.1|2021-10-26	OV039563.1	2021-10-26	AY.4	https://www.ncbi.nlm.nih.gov/nuccore/OV039563.1
England/NORW-309C6DD/2021|OV089827.1|2021-10-29	OV089827.1	2021-10-29	AY.4	https://www.ncbi.nlm.nih.gov/nuccore/OV089827.1
England/NORW-309D198/2021|OV087168.1|2021-10-28	OV087168.1	2021-10-28	AY.120	https://www.ncbi.nlm.nih.gov/nuccore/OV087168.1
England/NORW-309D2B3/2021|OV086038.1|2021-10-27	OV086038.1	2021-10-27	AY.4	https://www.ncbi.nlm.nih.gov/nuccore/OV086038.1
England/NORW-309D2DF/2021|OV090708.1|2021-10-27	OV090708.1	2021-10-27	AY.34	https://www.ncbi.nlm.nih.gov/nuccore/OV090708.1
England/NORW-309D487/2021|OU996969.1|2021-10-27	OU996969.1	2021-10-27	AY.4	https://www.ncbi.nlm.nih.gov/nuccore/OU996969.1
England/NORW-309D5F8/2021|OV037112.1|2021-10-26	OV037112.1	2021-10-26	AY.4	https://www.ncbi.nlm.nih.gov/nuccore/OV037112.1
England/NORW-309DA66/2021|OV087273.1|2021-10-27	OV087273.1	2021-10-27	AY.4	https://www.ncbi.nlm.nih.gov/nuccore/OV087273.1
England/NORW-309E478/2021|OV121668.1|2021-10-28	OV121668.1	2021-10-28	AY.4	https://www.ncbi.nlm.nih.gov/nuccore/OV121668.1
England/NORW-309F040/2021|OV079719.1|2021-10-27	OV079719.1	2021-10-27	AY.4	https://www.ncbi.nlm.nih.gov/nuccore/OV079719.1
England/NORW-309F3BE/2021|OV086187.1|2021-10-27	OV086187.1	2021-10-27	AY.4.2	https://www.ncbi.nlm.nih.gov/nuccore/OV086187.1
England/NORW-309FA70/2021|OU996724.1|2021-10-29	OU996724.1	2021-10-29	AY.4	https://www.ncbi.nlm.nih.gov/nuccore/OU996724.1
England/NORW-30A0A28/2021|OV085980.1|2021-10-29	OV085980.1	2021-10-29	AY.4	https://www.ncbi.nlm.nih.gov/nuccore/OV085980.1
England/NORW-30A0A99/2021|OV081591.1|2021-10-27	OV081591.1	2021-10-27	AY.4	https://www.ncbi.nlm.nih.gov/nuccore/OV081591.1
England/NORW-30A3DAE/2021|OV028531.1|2021-11-02	OV028531.1	2021-11-02	AY.4	https://www.ncbi.nlm.nih.gov/nuccore/OV028531.1
England/NORW-30A5BE4/2021|OV193453.1|2021-11-01	OV193453.1	2021-11-01	AY.5	https://www.ncbi.nlm.nih.gov/nuccore/OV193453.1
England/NORW-30A63DC/2021|OV195155.1|2021-11-04	OV195155.1	2021-11-04	AY.4	https://www.ncbi.nlm.nih.gov/nuccore/OV195155.1
England/NORW-30B7847/2021|OV195381.1|2021-11-16	OV195381.1	2021-11-16	AY.4	https://www.ncbi.nlm.nih.gov/nuccore/OV195381.1
England/NORW-30B91E4/2021|OV087891.1|2021-11-03	OV087891.1	2021-11-03	AY.4	https://www.ncbi.nlm.nih.gov/nuccore/OV087891.1
England/NORW-30B967E/2021|OV091162.1|2021-11-03	OV091162.1	2021-11-03	AY.4.2	https://www.ncbi.nlm.nih.gov/nuccore/OV091162.1
England/NORW-30BA28D/2021|OV089885.1|2021-11-02	OV089885.1	2021-11-02	AY.120	https://www.ncbi.nlm.nih.gov/nuccore/OV089885.1
England/NORW-30BA31B/2021|OV196992.1|2021-11-04	OV196992.1	2021-11-04	AY.4	https://www.ncbi.nlm.nih.gov/nuccore/OV196992.1
England/NORW-30BC5F8/2021|OV091158.1|2021-11-04	OV091158.1	2021-11-04	AY.4.9	https://www.ncbi.nlm.nih.gov/nuccore/OV091158.1
England/NORW-30BC6A1/2021|OV085440.1|2021-11-05	OV085440.1	2021-11-05	AY.4	https://www.ncbi.nlm.nih.gov/nuccore/OV085440.1
England/NORW-30BCA81/2021|OV065117.1|2021-11-03	OV065117.1	2021-11-03	AY.4.2	https://www.ncbi.nlm.nih.gov/nuccore/OV065117.1
England/NORW-30BCB57/2021|OV026523.2|2021-10-27	OV026523.2	2021-10-27	AY.98	https://www.ncbi.nlm.nih.gov/nuccore/OV026523.2
England/NORW-30BDF27/2021|OV088937.2|2021-11-04	OV088937.2	2021-11-04	AY.4	https://www.ncbi.nlm.nih.gov/nuccore/OV088937.2
England/NORW-30BDFA6/2021|OV087000.1|2021-11-04	OV087000.1	2021-11-04	AY.4	https://www.ncbi.nlm.nih.gov/nuccore/OV087000.1
England/NORW-30BE4CB/2021|OU997044.1|2021-11-04	OU997044.1	2021-11-04	AY.4	https://www.ncbi.nlm.nih.gov/nuccore/OU997044.1
England/NORW-30BE610/2021|OV086203.1|2021-11-06	OV086203.1	2021-11-06	AY.46.5	https://www.ncbi.nlm.nih.gov/nuccore/OV086203.1
England/NORW-30BEA2A/2021|OV041478.1|2021-11-03	OV041478.1	2021-11-03	AY.4.2	https://www.ncbi.nlm.nih.gov/nuccore/OV041478.1
England/NORW-30BED27/2021|OV080460.1|2021-11-06	OV080460.1	2021-11-06	AY.4.2	https://www.ncbi.nlm.nih.gov/nuccore/OV080460.1
England/NORW-30BEDA6/2021|OU997339.1|2021-11-04	OU997339.1	2021-11-04	AY.4	https://www.ncbi.nlm.nih.gov/nuccore/OU997339.1
England/NORW-30BF0CD/2021|OV034737.1|2021-11-03	OV034737.1	2021-11-03	AY.43	https://www.ncbi.nlm.nih.gov/nuccore/OV034737.1
England/NORW-30BF474/2021|OV004946.1|2021-11-03	OV004946.1	2021-11-03	AY.4.2	https://www.ncbi.nlm.nih.gov/nuccore/OV004946.1
England/NORW-30BFAC3/2021|OV087835.1|2021-11-03	OV087835.1	2021-11-03	AY.4	https://www.ncbi.nlm.nih.gov/nuccore/OV087835.1
England/NORW-30C012F/2021|OV087121.1|2021-11-04	OV087121.1	2021-11-04	AY.4.2	https://www.ncbi.nlm.nih.gov/nuccore/OV087121.1
England/NORW-30C09B4/2021|OV083555.1|2021-10-31	OV083555.1	2021-10-31	AY.6	https://www.ncbi.nlm.nih.gov/nuccore/OV083555.1
England/NORW-30C0A0A/2021|OV089902.1|2021-11-01	OV089902.1	2021-11-01	AY.4	https://www.ncbi.nlm.nih.gov/nuccore/OV089902.1
England/NORW-30C0AC1/2021|OV193304.1|2021-11-16	OV193304.1	2021-11-16	AY.4	https://www.ncbi.nlm.nih.gov/nuccore/OV193304.1
England/NORW-30C0FCC/2021|OV197014.1|2021-11-16	OV197014.1	2021-11-16	AY.4	https://www.ncbi.nlm.nih.gov/nuccore/OV197014.1
England/NORW-30C14A9/2021|OV196315.1|2021-11-16	OV196315.1	2021-11-16	AY.43	https://www.ncbi.nlm.nih.gov/nuccore/OV196315.1
England/NORW-30C14E1/2021|OV194968.1|2021-11-16	OV194968.1	2021-11-16	AY.98	https://www.ncbi.nlm.nih.gov/nuccore/OV194968.1
England/NORW-30C1636/2021|OV196195.1|2021-11-16	OV196195.1	2021-11-11	AY.4	https://www.ncbi.nlm.nih.gov/nuccore/OV196195.1
England/NORW-30C1E4C/2021|OV195013.1|2021-11-16	OV195013.1	2021-11-16	AY.5	https://www.ncbi.nlm.nih.gov/nuccore/OV195013.1
England/NORW-30C218E/2021|OV193315.1|2021-11-16	OV193315.1	2021-11-16	AY.98	https://www.ncbi.nlm.nih.gov/nuccore/OV193315.1
England/NORW-30C21AA/2021|OV196776.1|2021-11-16	OV196776.1	2021-11-16	AY.4	https://www.ncbi.nlm.nih.gov/nuccore/OV196776.1
England/NORW-30C26C1/2021|OV193580.1|2021-11-16	OV193580.1	2021-11-16	AY.5	https://www.ncbi.nlm.nih.gov/nuccore/OV193580.1
England/NORW-30C3046/2021|OV195518.1|2021-11-16	OV195518.1	2021-11-16	AY.4	https://www.ncbi.nlm.nih.gov/nuccore/OV195518.1
England/NORW-30C3695/2021|OV193074.1|2021-11-16	OV193074.1	2021-11-16	AY.4	https://www.ncbi.nlm.nih.gov/nuccore/OV193074.1
England/NORW-30C3AD9/2021|OV194324.1|2021-11-16	OV194324.1	2021-11-16	AY.4.2	https://www.ncbi.nlm.nih.gov/nuccore/OV194324.1
England/NORW-30C3D65/2021|OV196220.1|2021-11-16	OV196220.1	2021-11-16	AY.43	https://www.ncbi.nlm.nih.gov/nuccore/OV196220.1
England/NORW-30C4218/2021|OV197538.1|2021-11-16	OV197538.1	2021-11-16	AY.4.2.1	https://www.ncbi.nlm.nih.gov/nuccore/OV197538.1
England/NORW-30C454F/2021|OV195647.1|2021-11-16	OV195647.1	2021-11-16	B.1.617.2	https://www.ncbi.nlm.nih.gov/nuccore/OV195647.1
England/MILK-346011D/2022|OV817581.1|2022-01-27	OV817581.1	2022-01-27	BA.1.17.2	https://www.ncbi.nlm.nih.gov/nuccore/OV817581.1
England/MILK-3460177/2022|OV817388.1|2022-01-27	OV817388.1	2022-01-27	BA.1	https://www.ncbi.nlm.nih.gov/nuccore/OV817388.1
England/MILK-3460238/2022|OV818375.1|2022-01-27	OV818375.1	2022-01-27	BA.1.17.2	https://www.ncbi.nlm.nih.gov/nuccore/OV818375.1
England/MILK-3460502/2022|OV817639.1|2022-01-27	OV817639.1	2022-01-27	BA.1	https://www.ncbi.nlm.nih.gov/nuccore/OV817639.1
England/MILK-346064B/2022|OV818153.1|2022-01-27	OV818153.1	2022-01-27	BA.1.1.4	https://www.ncbi.nlm.nih.gov/nuccore/OV818153.1
England/MILK-3460669/2022|OV818423.1|2022-01-27	OV818423.1	2022-01-27	BA.1.1	https://www.ncbi.nlm.nih.gov/nuccore/OV818423.1
England/MILK-3461BE1/2022|OV817171.1|2022-01-27	OV817171.1	2022-01-27	BA.1.17.2	https://www.ncbi.nlm.nih.gov/nuccore/OV817171.1
England/MILK-3461C0C/2022|OV816178.1|2022-01-26	OV816178.1	2022-01-26	BA.1.1	https://www.ncbi.nlm.nih.gov/nuccore/OV816178.1
England/MILK-3461DAF/2022|OV816821.1|2022-01-27	OV816821.1	2022-01-27	BA.1.1	https://www.ncbi.nlm.nih.gov/nuccore/OV816821.1
England/MILK-3463CBF/2022|OV815524.1|2022-01-27	OV815524.1	2022-01-27	BA.1.1	https://www.ncbi.nlm.nih.gov/nuccore/OV815524.1
England/MILK-3463D43/2022|OV815939.1|2022-01-27	OV815939.1	2022-01-27	BA.1.1	https://www.ncbi.nlm.nih.gov/nuccore/OV815939.1
England/MILK-3463D52/2022|OV815519.1|2022-01-27	OV815519.1	2022-01-27	BA.1.1	https://www.ncbi.nlm.nih.gov/nuccore/OV815519.1
England/MILK-346402B/2022|OV815956.1|2022-01-27	OV815956.1	2022-01-27	BA.1.1.13	https://www.ncbi.nlm.nih.gov/nuccore/OV815956.1
England/MILK-3468607/2022|OV859636.1|2022-01-27	OV859636.1	2022-01-27	BA.1.1	https://www.ncbi.nlm.nih.gov/nuccore/OV859636.1
England/MILK-3468722/2022|OV859487.1|2022-01-26	OV859487.1	2022-01-26	BA.1.17.2	https://www.ncbi.nlm.nih.gov/nuccore/OV859487.1
England/MILK-346879B/2022|OV859095.1|2022-01-26	OV859095.1	2022-01-26	BA.1.1	https://www.ncbi.nlm.nih.gov/nuccore/OV859095.1
England/MILK-3474BAF/2022|OV841182.1|2022-01-28	OV841182.1	2022-01-28	BA.1	https://www.ncbi.nlm.nih.gov/nuccore/OV841182.1
England/MILK-3474C33/2022|OV841527.1|2022-01-28	OV841527.1	2022-01-28	BA.1.1	https://www.ncbi.nlm.nih.gov/nuccore/OV841527.1
England/MILK-3474D9A/2022|OV841732.1|2022-01-28	OV841732.1	2022-01-28	BA.1.1	https://www.ncbi.nlm.nih.gov/nuccore/OV841732.1
England/MILK-3474EC4/2022|OV841379.1|2022-01-27	OV841379.1	2022-01-27	BA.1.15.1	https://www.ncbi.nlm.nih.gov/nuccore/OV841379.1
England/MILK-3474F2B/2022|OV841260.1|2022-01-28	OV841260.1	2022-01-28	BA.1.17.2	https://www.ncbi.nlm.nih.gov/nuccore/OV841260.1
England/MILK-3476FDE/2022|OV839653.1|2022-01-28	OV839653.1	2022-01-28	BA.1	https://www.ncbi.nlm.nih.gov/nuccore/OV839653.1
England/MILK-347908D/2022|OV839593.1|2022-01-27	OV839593.1	2022-01-27	BA.1.1	https://www.ncbi.nlm.nih.gov/nuccore/OV839593.1
England/MILK-3479481/2022|OV840167.1|2022-01-28	OV840167.1	2022-01-28	BA.1.1	https://www.ncbi.nlm.nih.gov/nuccore/OV840167.1
England/MILK-34794DC/2022|OV840610.1|2022-01-28	OV840610.1	2022-01-28	BA.1	https://www.ncbi.nlm.nih.gov/nuccore/OV840610.1
England/MILK-347957F/2022|OV839841.1|2022-01-27	OV839841.1	2022-01-27	BA.1.1.14	https://www.ncbi.nlm.nih.gov/nuccore/OV839841.1
England/MILK-347B5B9/2022|OV863149.1|2022-01-28	OV863149.1	2022-01-28	BA.1	https://www.ncbi.nlm.nih.gov/nuccore/OV863149.1
England/MILK-347D54E/2022|OV870108.1|2022-01-28	OV870108.1	2022-01-28	BA.1.1	https://www.ncbi.nlm.nih.gov/nuccore/OV870108.1
England/MILK-3488E63/2022|OV859967.1|2022-01-29	OV859967.1	2022-01-29	BA.1.1	https://www.ncbi.nlm.nih.gov/nuccore/OV859967.1
England/MILK-3489B01/2022|OV861006.1|2022-01-29	OV861006.1	2022-01-29	BA.1.16	https://www.ncbi.nlm.nih.gov/nuccore/OV861006.1
England/MILK-3489CA4/2022|OV861864.1|2022-01-29	OV861864.1	2022-01-29	BA.1.1	https://www.ncbi.nlm.nih.gov/nuccore/OV861864.1
England/MILK-348BC93/2022|OV866621.1|2022-01-28	OV866621.1	2022-01-28	BA.1.1.14	https://www.ncbi.nlm.nih.gov/nuccore/OV866621.1
England/MILK-348BF12/2022|OV866694.1|2022-01-29	OV866694.1	2022-01-29	BA.1.1	https://www.ncbi.nlm.nih.gov/nuccore/OV866694.1
England/MILK-348C193/2022|OV866627.1|2022-01-29	OV866627.1	2022-01-29	BA.1.1.13	https://www.ncbi.nlm.nih.gov/nuccore/OV866627.1
England/MILK-3491E2B/2022|OV866904.1|2022-01-29	OV866904.1	2022-01-29	BA.1	https://www.ncbi.nlm.nih.gov/nuccore/OV866904.1
England/MILK-349BB93/2022|OV866165.1|2022-01-29	OV866165.1	2022-01-29	BD.1	https://www.ncbi.nlm.nih.gov/nuccore/OV866165.1
England/MILK-34AB85D/2022|OV875268.1|2022-01-29	OV875268.1	2022-01-29	BA.1.1	https://www.ncbi.nlm.nih.gov/nuccore/OV875268.1
England/MILK-34AC203/2022|OV875447.1|2022-01-30	OV875447.1	2022-01-30	BA.1	https://www.ncbi.nlm.nih.gov/nuccore/OV875447.1
England/MILK-34AC212/2022|OV875960.1|2022-01-31	OV875960.1	2022-01-31	BA.1	https://www.ncbi.nlm.nih.gov/nuccore/OV875960.1
England/MILK-34AC27C/2022|OV875247.1|2022-01-30	OV875247.1	2022-01-30	BA.1.1	https://www.ncbi.nlm.nih.gov/nuccore/OV875247.1
England/MILK-34AC6AD/2022|OV875317.1|2022-01-29	OV875317.1	2022-01-29	BA.1	https://www.ncbi.nlm.nih.gov/nuccore/OV875317.1
England/MILK-34AF1D6/2022|OV873596.1|2022-01-27	OV873596.1	2022-01-27	BA.1.1	https://www.ncbi.nlm.nih.gov/nuccore/OV873596.1
England/MILK-34AF446/2022|OV874022.1|2022-01-29	OV874022.1	2022-01-29	BA.1.1	https://www.ncbi.nlm.nih.gov/nuccore/OV874022.1
England/MILK-34AF4A0/2022|OV873279.1|2022-01-29	OV873279.1	2022-01-29	BA.1.1	https://www.ncbi.nlm.nih.gov/nuccore/OV873279.1
England/MILK-34AF4BF/2022|OV874039.1|2022-01-30	OV874039.1	2022-01-30	BA.1.17.2	https://www.ncbi.nlm.nih.gov/nuccore/OV874039.1
England/MILK-34AF507/2022|OV873491.1|2022-01-29	OV873491.1	2022-01-29	BA.1	https://www.ncbi.nlm.nih.gov/nuccore/OV873491.1
England/MILK-34AF613/2022|OV873274.1|2022-01-30	OV873274.1	2022-01-30	BA.1	https://www.ncbi.nlm.nih.gov/nuccore/OV873274.1
England/MILK-34B2CA2/2022|OV874425.1|2022-01-30	OV874425.1	2022-01-30	BA.1.1	https://www.ncbi.nlm.nih.gov/nuccore/OV874425.1
England/MILK-34B784F/2022|OV864336.1|2022-01-30	OV864336.1	2022-01-30	BA.1.1.15	https://www.ncbi.nlm.nih.gov/nuccore/OV864336.1
England/MILK-34C053D/2022|OV874239.1|2022-01-29	OV874239.1	2022-01-29	BA.1.1	https://www.ncbi.nlm.nih.gov/nuccore/OV874239.1
England/MILK-34C06EF/2022|OV874233.1|2022-01-29	OV874233.1	2022-01-29	BA.1.17.2	https://www.ncbi.nlm.nih.gov/nuccore/OV874233.1
England/MILK-34C0816/2022|OV875209.1|2022-01-29	OV875209.1	2022-01-29	BA.1.1	https://www.ncbi.nlm.nih.gov/nuccore/OV875209.1
England/MILK-34CC364/2022|OV871942.1|2022-01-30	OV871942.1	2022-01-30	BA.1	https://www.ncbi.nlm.nih.gov/nuccore/OV871942.1
England/MILK-34CEE43/2022|OV878384.1|2022-01-30	OV878384.1	2022-01-30	BA.1.1	https://www.ncbi.nlm.nih.gov/nuccore/OV878384.1
England/MILK-34D1047/2022|OV880154.1|2022-01-31	OV880154.1	2022-01-31	BA.1.17.2	https://www.ncbi.nlm.nih.gov/nuccore/OV880154.1
England/MILK-34D1223/2022|OV880392.1|2022-01-30	OV880392.1	2022-01-30	BA.1.18	https://www.ncbi.nlm.nih.gov/nuccore/OV880392.1
England/MILK-34D3801/2022|OV872016.1|2022-01-30	OV872016.1	2022-01-30	BA.1.1	https://www.ncbi.nlm.nih.gov/nuccore/OV872016.1
England/MILK-34D3B9F/2022|OV872221.1|2022-01-31	OV872221.1	2022-01-31	BA.1.15	https://www.ncbi.nlm.nih.gov/nuccore/OV872221.1
England/MILK-34D3BDB/2022|OV871578.1|2022-01-30	OV871578.1	2022-01-30	BA.1.1	https://www.ncbi.nlm.nih.gov/nuccore/OV871578.1
England/MILK-34D6D78/2022|OV878036.1|2022-01-31	OV878036.1	2022-01-31	BA.1	https://www.ncbi.nlm.nih.gov/nuccore/OV878036.1
England/MILK-34D6F54/2022|OV877902.1|2022-01-31	OV877902.1	2022-01-31	BA.1	https://www.ncbi.nlm.nih.gov/nuccore/OV877902.1
England/MILK-34D6F72/2022|OV877888.1|2022-01-31	OV877888.1	2022-01-31	BA.1.17.2	https://www.ncbi.nlm.nih.gov/nuccore/OV877888.1
England/MILK-34D7050/2022|OV878189.1|2022-01-31	OV878189.1	2022-01-31	BA.1.17.2	https://www.ncbi.nlm.nih.gov/nuccore/OV878189.1
England/MILK-34D708D/2022|OV878041.1|2022-01-31	OV878041.1	2022-01-31	BA.1.1.15	https://www.ncbi.nlm.nih.gov/nuccore/OV878041.1
England/MILK-34D8D76/2022|OV923003.1|2022-02-01	OV923003.1	2022-02-01	BA.1.1	https://www.ncbi.nlm.nih.gov/nuccore/OV923003.1
England/MILK-34DB3BD/2022|OV876976.1|2022-01-31	OV876976.1	2022-01-31	BA.1.16	https://www.ncbi.nlm.nih.gov/nuccore/OV876976.1
England/MILK-34EB2CC/2022|OV891561.1|2022-01-31	OV891561.1	2022-01-31	BA.1.1	https://www.ncbi.nlm.nih.gov/nuccore/OV891561.1
England/MILK-34EDE02/2022|OV893017.1|2022-01-31	OV893017.1	2022-01-31	BA.1.17.2	https://www.ncbi.nlm.nih.gov/nuccore/OV893017.1
England/MILK-34EDE99/2022|OV892846.1|2022-01-30	OV892846.1	2022-01-30	BA.1.17.2	https://www.ncbi.nlm.nih.gov/nuccore/OV892846.1
England/MILK-34EE1EA/2022|OV893115.1|2022-01-31	OV893115.1	2022-01-31	BA.1.17.2	https://www.ncbi.nlm.nih.gov/nuccore/OV893115.1
England/MILK-34F14FA/2022|OV879435.1|2022-01-31	OV879435.1	2022-01-31	BA.1	https://www.ncbi.nlm.nih.gov/nuccore/OV879435.1
England/MILK-3508FC1/2022|OV896425.1|2022-01-31	OV896425.1	2022-01-31	BA.1.1	https://www.ncbi.nlm.nih.gov/nuccore/OV896425.1
England/MILK-35094D0/2022|OV896894.1|2022-02-01	OV896894.1	2022-02-01	BA.1.17.2	https://www.ncbi.nlm.nih.gov/nuccore/OV896894.1
England/MILK-351B56F/2022|OV897928.1|2022-01-31	OV897928.1	2022-01-31	BA.1	https://www.ncbi.nlm.nih.gov/nuccore/OV897928.1
England/MILK-351B6B7/2022|OV898117.1|2022-02-02	OV898117.1	2022-02-02	BA.1.17.2	https://www.ncbi.nlm.nih.gov/nuccore/OV898117.1
England/MILK-351BE28/2022|OV898350.1|2022-02-02	OV898350.1	2022-02-02	BA.1.1	https://www.ncbi.nlm.nih.gov/nuccore/OV898350.1
England/MILK-351BF52/2022|OV897942.1|2022-02-02	OV897942.1	2022-02-02	BA.1.15.1	https://www.ncbi.nlm.nih.gov/nuccore/OV897942.1
England/MILK-351CA05/2022|OV898006.1|2022-02-01	OV898006.1	2022-02-01	BA.1.1	https://www.ncbi.nlm.nih.gov/nuccore/OV898006.1
England/MILK-351CC0F/2022|OV898016.1|2022-02-02	OV898016.1	2022-02-02	BA.1.15.1	https://www.ncbi.nlm.nih.gov/nuccore/OV898016.1
England/MILK-351CC4B/2022|OV897927.1|2022-02-02	OV897927.1	2022-02-02	BA.1.15.1	https://www.ncbi.nlm.nih.gov/nuccore/OV897927.1
England/MILK-351CC5A/2022|OV897522.1|2022-02-02	OV897522.1	2022-02-02	BA.1.1	https://www.ncbi.nlm.nih.gov/nuccore/OV897522.1
England/MILK-351CC69/2022|OV897906.1|2022-02-02	OV897906.1	2022-02-02	BA.1.16	https://www.ncbi.nlm.nih.gov/nuccore/OV897906.1
England/MILK-351CC78/2022|OV897503.1|2022-02-02	OV897503.1	2022-02-02	BA.1.1	https://www.ncbi.nlm.nih.gov/nuccore/OV897503.1
England/MILK-351CCC3/2022|OV898033.1|2022-02-02	OV898033.1	2022-02-02	BA.1.1.13	https://www.ncbi.nlm.nih.gov/nuccore/OV898033.1
England/MILK-351CD0C/2022|OV897414.1|2022-02-02	OV897414.1	2022-02-02	BA.1.1	https://www.ncbi.nlm.nih.gov/nuccore/OV897414.1
England/MILK-351CDB1/2022|OV898406.1|2022-02-02	OV898406.1	2022-02-02	BA.1	https://www.ncbi.nlm.nih.gov/nuccore/OV898406.1
England/MILK-351CE18/2022|OV897504.1|2022-02-02	OV897504.1	2022-02-02	BA.1.1	https://www.ncbi.nlm.nih.gov/nuccore/OV897504.1
England/MILK-351D521/2022|OV898093.1|2022-02-02	OV898093.1	2022-02-02	BA.1.1.14	https://www.ncbi.nlm.nih.gov/nuccore/OV898093.1
England/MILK-351DDA1/2022|OV898370.1|2022-02-01	OV898370.1	2022-02-01	BA.1.1	https://www.ncbi.nlm.nih.gov/nuccore/OV898370.1
England/MILK-351DDCF/2022|OV898160.1|2022-02-01	OV898160.1	2022-02-01	BA.1.1.15	https://www.ncbi.nlm.nih.gov/nuccore/OV898160.1
England/MILK-3520BFC/2022|OV894592.1|2022-02-01	OV894592.1	2022-02-01	BA.1	https://www.ncbi.nlm.nih.gov/nuccore/OV894592.1
England/MILK-35217F7/2022|OV909485.1|2022-02-02	OV909485.1	2022-02-02	BA.1.1	https://www.ncbi.nlm.nih.gov/nuccore/OV909485.1
England/MILK-352184F/2022|OV909481.1|2022-02-02	OV909481.1	2022-02-02	BA.1.1	https://www.ncbi.nlm.nih.gov/nuccore/OV909481.1
England/MILK-3521900/2022|OV909352.1|2022-02-01	OV909352.1	2022-02-01	BA.1.1.15	https://www.ncbi.nlm.nih.gov/nuccore/OV909352.1
England/MILK-3522D12/2022|OV895392.1|2022-02-01	OV895392.1	2022-02-01	BA.1.1	https://www.ncbi.nlm.nih.gov/nuccore/OV895392.1
England/MILK-3527A25/2022|OV909716.1|2022-02-02	OV909716.1	2022-02-02	BA.1.1	https://www.ncbi.nlm.nih.gov/nuccore/OV909716.1
England/MILK-352D9E6/2022|OV902318.1|2022-01-30	OV902318.1	2022-01-30	BA.1.15.1	https://www.ncbi.nlm.nih.gov/nuccore/OV902318.1
England/MILK-3548D70/2022|OV925360.1|2022-02-03	OV925360.1	2022-02-03	BA.1	https://www.ncbi.nlm.nih.gov/nuccore/OV925360.1
England/MILK-3548E13/2022|OV925602.1|2022-02-03	OV925602.1	2022-02-03	BA.1.1	https://www.ncbi.nlm.nih.gov/nuccore/OV925602.1
England/MILK-3548E7D/2022|OV925429.1|2022-02-03	OV925429.1	2022-02-03	BA.1.16	https://www.ncbi.nlm.nih.gov/nuccore/OV925429.1
England/MILK-3548EC8/2022|OV925433.1|2022-02-03	OV925433.1	2022-02-03	BA.1.16	https://www.ncbi.nlm.nih.gov/nuccore/OV925433.1
England/MILK-354D3F1/2022|OV927207.1|2022-02-03	OV927207.1	2022-02-03	BA.1.1	https://www.ncbi.nlm.nih.gov/nuccore/OV927207.1
England/MILK-354D5DD/2022|OV927068.1|2022-02-03	OV927068.1	2022-02-03	BA.1.1.13	https://www.ncbi.nlm.nih.gov/nuccore/OV927068.1
England/MILK-3555578/2022|OV939031.1|2022-02-03	OV939031.1	2022-02-03	BA.1.1	https://www.ncbi.nlm.nih.gov/nuccore/OV939031.1
England/MILK-355A212/2022|OV934740.1|2022-02-03	OV934740.1	2022-02-03	BA.1.17.2	https://www.ncbi.nlm.nih.gov/nuccore/OV934740.1
England/MILK-355C31D/2022|OV936573.1|2022-02-03	OV936573.1	2022-02-03	BA.1.1	https://www.ncbi.nlm.nih.gov/nuccore/OV936573.1
England/MILK-355D68C/2022|OV922676.1|2022-02-03	OV922676.1	2022-02-03	BA.1.17.2	https://www.ncbi.nlm.nih.gov/nuccore/OV922676.1
England/MILK-355EADA/2022|OV936255.1|2022-02-03	OV936255.1	2022-02-03	BA.1.17	https://www.ncbi.nlm.nih.gov/nuccore/OV936255.1
England/MILK-355EC6B/2022|OV936470.1|2022-02-03	OV936470.1	2022-02-03	BA.1.1	https://www.ncbi.nlm.nih.gov/nuccore/OV936470.1
England/MILK-356830F/2022|OV949032.1|2022-02-04	OV949032.1	2022-02-04	BA.1.1	https://www.ncbi.nlm.nih.gov/nuccore/OV949032.1
England/MILK-356B18A/2022|OV938192.1|2022-02-04	OV938192.1	2022-02-04	BA.1	https://www.ncbi.nlm.nih.gov/nuccore/OV938192.1
England/MILK-356C6D5/2022|OV934086.1|2022-02-04	OV934086.1	2022-02-04	BA.1.1	https://www.ncbi.nlm.nih.gov/nuccore/OV934086.1
England/MILK-356C787/2022|OV934189.1|2022-02-04	OV934189.1	2022-02-04	BA.1.17.2	https://www.ncbi.nlm.nih.gov/nuccore/OV934189.1
England/MILK-356C884/2022|OV934681.1|2022-02-04	OV934681.1	2022-02-04	BA.1.16	https://www.ncbi.nlm.nih.gov/nuccore/OV934681.1
England/MILK-356FC85/2022|OV933078.1|2022-02-04	OV933078.1	2022-02-04	BA.1.1.18	https://www.ncbi.nlm.nih.gov/nuccore/OV933078.1
England/MILK-3572171/2022|OV934566.1|2022-02-04	OV934566.1	2022-02-04	BA.1.17.2	https://www.ncbi.nlm.nih.gov/nuccore/OV934566.1
England/MILK-3572180/2022|OV934565.1|2022-02-04	OV934565.1	2022-02-04	BA.1.1	https://www.ncbi.nlm.nih.gov/nuccore/OV934565.1
England/MILK-3573608/2022|OV931931.1|2022-02-04	OV931931.1	2022-02-04	BA.1.1	https://www.ncbi.nlm.nih.gov/nuccore/OV931931.1
England/MILK-3584279/2022|OV932498.1|2022-02-03	OV932498.1	2022-02-03	BA.1.17.2	https://www.ncbi.nlm.nih.gov/nuccore/OV932498.1
England/MILK-35842A6/2022|OV932243.1|2022-02-04	OV932243.1	2022-02-04	BA.1.17.2	https://www.ncbi.nlm.nih.gov/nuccore/OV932243.1
England/MILK-35844DD/2022|OV932486.1|2022-02-04	OV932486.1	2022-02-04	BA.1.18	https://www.ncbi.nlm.nih.gov/nuccore/OV932486.1
England/MILK-35844EC/2022|OV932331.1|2022-02-04	OV932331.1	2022-02-04	BA.1.1.4	https://www.ncbi.nlm.nih.gov/nuccore/OV932331.1
England/MILK-358F1EA/2022|OV944490.1|2022-02-05	OV944490.1	2022-02-05	BA.1.16	https://www.ncbi.nlm.nih.gov/nuccore/OV944490.1
[truncated: 2,065 more rows]
