# Supplementary material for: Generation of SARS-CoV-2 escape mutations by monoclonal antibody therapy
Source: Nat Commun. 2023 Jun 7;14:3334. doi: 10.1038/s41467-023-37826-w (PMC10246534; doi:10.1038/s41467-023-37826-w)
Supplement: Supplementary file 5 — Source_data [file 41467_2023_37826_MOESM5_ESM.zip]

Archive with 11 entries (11 files):
- Source_data_files/Fig1A_andFigS1.csv
- Source_data_files/Fig1B_andFigS1.csv
- Source_data_files/Fig1C_andFigS1.csv
- Source_data_files/FigS1_S_Casirivimab and imdevimab_delta_AA_changes_pre-post-treatment_April120dayCutoff.csv
- Source_data_files/FigS1_S_Casirivimab and imdevimab_delta_AA_changes_pre-post-treatment_April125dayCutoff.csv
- Source_data_files/FigS1_S_Sotrovimab_BA.1_AA_changes_pre-post-treatment_April120dayCutoff.csv
- Source_data_files/FigS1_S_Sotrovimab_BA.1_AA_changes_pre-post-treatment_April125dayCutoff.csv
- Source_data_files/FigS1_S_Sotrovimab_BA.2_AA_changes_pre-post-treatment_April120dayCutoff.csv
- Source_data_files/FigS1_S_Sotrovimab_BA.2_AA_changes_pre-post-treatment_April125dayCutoff.csv
- Source_data_files/significant_AA_changes_pre-post-treatment_April12_10dayCutoff_wSwitches.csv
- Source_data_files/Fig3 and Fig4.xlsx
