# Supplementary material for: Generation of SARS-CoV-2 escape mutations by monoclonal antibody therapy
Source: Nat Commun. 2023 Jun 7;14:3334. doi: 10.1038/s41467-023-37826-w (PMC10246534; doi:10.1038/s41467-023-37826-w)
Supplement: Supplementary file 5 — Source_data [file 41467_2023_37826_MOESM5_ESM.zip › Source_data_files/Fig1A_andFigS1.csv]

gene	variant	treatment	pos	aminoacid	npost_uniquePatient	npre_uniquePatient	p2
S	delta	Casirivimab and imdevimab	5	L5F	0	22	1
S	delta	Casirivimab and imdevimab	5	L5L	52	1783	1
S	delta	Casirivimab and imdevimab	21	R21G	0	1	0.164523
S	delta	Casirivimab and imdevimab	21	R21I	0	1	0.164523
S	delta	Casirivimab and imdevimab	21	R21R	54	1806	0.164523
S	delta	Casirivimab and imdevimab	21	R21S	0	1	0.164523
S	delta	Casirivimab and imdevimab	21	R21T	1	2	0.164523
S	delta	Casirivimab and imdevimab	30	N30K	1	1	0.058343
S	delta	Casirivimab and imdevimab	30	N30N	54	1802	0.058343
S	delta	Casirivimab and imdevimab	33	T33I	0	4	1
S	delta	Casirivimab and imdevimab	33	T33T	55	1802	1
S	delta	Casirivimab and imdevimab	36	V36F	1	76	0.724314
S	delta	Casirivimab and imdevimab	36	V36V	53	1731	0.724314
S	delta	Casirivimab and imdevimab	52	Q52L	0	3	1
S	delta	Casirivimab and imdevimab	52	Q52Q	44	1033	1
S	delta	Casirivimab and imdevimab	69	H69H	39	936	1
S	delta	Casirivimab and imdevimab	69	H69Y	0	1	1
S	delta	Casirivimab and imdevimab	80	D80D	38	940	1
S	delta	Casirivimab and imdevimab	80	D80Y	0	1	1
S	delta	Casirivimab and imdevimab	95	T95I	22	721	0.052747
S	delta	Casirivimab and imdevimab	95	T95T	12	188	0.052747
S	delta	Casirivimab and imdevimab	112	S112L	0	2	1
S	delta	Casirivimab and imdevimab	112	S112S	36	915	1
S	delta	Casirivimab and imdevimab	128	I128I	30	886	1
S	delta	Casirivimab and imdevimab	128	I128V	0	1	1
S	delta	Casirivimab and imdevimab	132	E132D	2	3	0.010386
S	delta	Casirivimab and imdevimab	132	E132E	29	883	0.010386
S	delta	Casirivimab and imdevimab	138	D138D	32	883	1
S	delta	Casirivimab and imdevimab	138	D138H	0	9	1
S	delta	Casirivimab and imdevimab	145	Y145D	0	1	0.63134
S	delta	Casirivimab and imdevimab	145	Y145H	6	178	0.63134
S	delta	Casirivimab and imdevimab	145	Y145Y	31	1168	0.63134
S	delta	Casirivimab and imdevimab	173	Q173H	0	2	1
S	delta	Casirivimab and imdevimab	173	Q173Q	40	1505	1
S	delta	Casirivimab and imdevimab	181	G181A	0	4	0.461965
S	delta	Casirivimab and imdevimab	181	G181E	0	6	0.461965
S	delta	Casirivimab and imdevimab	181	G181G	40	1490	0.461965
S	delta	Casirivimab and imdevimab	181	G181R	0	1	0.461965
S	delta	Casirivimab and imdevimab	181	G181V	1	11	0.461965
S	delta	Casirivimab and imdevimab	208	T208M	0	2	1
S	delta	Casirivimab and imdevimab	208	T208T	40	1512	1
S	delta	Casirivimab and imdevimab	213	V213L	0	1	1
S	delta	Casirivimab and imdevimab	213	V213V	41	1514	1
S	delta	Casirivimab and imdevimab	221	S221L	1	3	0.101462
S	delta	Casirivimab and imdevimab	221	S221S	40	1511	0.101462
S	delta	Casirivimab and imdevimab	222	A222A	35	1204	0.449841
S	delta	Casirivimab and imdevimab	222	A222S	0	1	0.449841
S	delta	Casirivimab and imdevimab	222	A222V	6	315	0.449841
S	delta	Casirivimab and imdevimab	251	P251L	2	9	0.032716
S	delta	Casirivimab and imdevimab	251	P251P	48	1821	0.032716
S	delta	Casirivimab and imdevimab	262	A262A	50	1808	0.262995
S	delta	Casirivimab and imdevimab	262	A262S	1	6	0.262995
S	delta	Casirivimab and imdevimab	262	A262V	0	4	0.262995
S	delta	Casirivimab and imdevimab	265	Y265C	0	1	1
S	delta	Casirivimab and imdevimab	265	Y265Y	51	1818	1
S	delta	Casirivimab and imdevimab	281	E281E	50	1817	0.104736
S	delta	Casirivimab and imdevimab	281	E281G	0	1	0.104736
S	delta	Casirivimab and imdevimab	281	E281K	0	1	0.104736
S	delta	Casirivimab and imdevimab	281	E281Q	1	1	0.104736
S	delta	Casirivimab and imdevimab	327	V327I	1	1	0.056748
S	delta	Casirivimab and imdevimab	327	V327V	54	1855	0.056748
S	delta	Casirivimab and imdevimab	354	N354K	1	4	0.143218
S	delta	Casirivimab and imdevimab	354	N354N	59	1909	0.143218
S	delta	Casirivimab and imdevimab	376	T376I	0	7	1
S	delta	Casirivimab and imdevimab	376	T376T	59	1919	1
S	delta	Casirivimab and imdevimab	385	T385I	1	3	0.113887
S	delta	Casirivimab and imdevimab	385	T385T	58	1921	0.113887
S	delta	Casirivimab and imdevimab	401	V401I	0	1	1
S	delta	Casirivimab and imdevimab	401	V401V	60	1923	1
S	delta	Casirivimab and imdevimab	406	E406D	1	0	9.00E-04
S	delta	Casirivimab and imdevimab	406	E406E	58	1924	9.00E-04
S	delta	Casirivimab and imdevimab	406	E406Q	1	0	9.00E-04
S	delta	Casirivimab and imdevimab	427	D427D	59	1925	1
S	delta	Casirivimab and imdevimab	427	D427V	0	3	1
S	delta	Casirivimab and imdevimab	440	N440K	1	0	0.031288
S	delta	Casirivimab and imdevimab	440	N440N	50	1579	0.031288
S	delta	Casirivimab and imdevimab	444	K444K	50	1582	0.031231
S	delta	Casirivimab and imdevimab	444	K444N	1	0	0.031231
S	delta	Casirivimab and imdevimab	446	G446G	37	1514	0
S	delta	Casirivimab and imdevimab	446	G446S	1	1	0
S	delta	Casirivimab and imdevimab	446	G446V	7	1	0
S	delta	Casirivimab and imdevimab	448	N448N	44	1518	0.028791
S	delta	Casirivimab and imdevimab	448	N448Y	1	0	0.028791
S	delta	Casirivimab and imdevimab	452	L452R	45	1508	1
S	delta	Casirivimab and imdevimab	452	L452W	0	1	1
S	delta	Casirivimab and imdevimab	453	Y453F	2	0	0.000809
S	delta	Casirivimab and imdevimab	453	Y453Y	43	1520	0.000809
S	delta	Casirivimab and imdevimab	455	L455F	3	2	9.00E-06
S	delta	Casirivimab and imdevimab	455	L455L	41	1516	9.00E-06
S	delta	Casirivimab and imdevimab	455	L455S	1	0	9.00E-06
S	delta	Casirivimab and imdevimab	456	F456F	44	1521	0.028736
S	delta	Casirivimab and imdevimab	456	F456L	1	0	0.028736
S	delta	Casirivimab and imdevimab	459	S459F	0	8	1
S	delta	Casirivimab and imdevimab	459	S459S	46	1512	1
S	delta	Casirivimab and imdevimab	476	G476D	0	1	0.080184
S	delta	Casirivimab and imdevimab	476	G476G	42	1521	0.080184
S	delta	Casirivimab and imdevimab	476	G476S	1	1	0.080184
S	delta	Casirivimab and imdevimab	477	S477N	1	0	0.029355
S	delta	Casirivimab and imdevimab	477	S477S	45	1521	0.029355
S	delta	Casirivimab and imdevimab	483	V483F	0	1	1
S	delta	Casirivimab and imdevimab	483	V483V	47	1517	1
S	delta	Casirivimab and imdevimab	484	E484D	0	1	0.003727
S	delta	Casirivimab and imdevimab	484	E484E	45	1514	0.003727
S	delta	Casirivimab and imdevimab	484	E484Q	3	7	0.003727
S	delta	Casirivimab and imdevimab	486	F486F	46	1524	0.029917
S	delta	Casirivimab and imdevimab	486	F486I	1	0	0.029917
S	delta	Casirivimab and imdevimab	540	N540N	62	1920	1
S	delta	Casirivimab and imdevimab	540	N540Y	0	5	1
S	delta	Casirivimab and imdevimab	547	T547I	1	2	0.090762
S	delta	Casirivimab and imdevimab	547	T547T	61	1923	0.090762
S	delta	Casirivimab and imdevimab	561	P561P	62	1923	0.062422
S	delta	Casirivimab and imdevimab	561	P561S	1	1	0.062422
S	delta	Casirivimab and imdevimab	621	P621P	62	1922	0.031738
S	delta	Casirivimab and imdevimab	621	P621S	1	0	0.031738
S	delta	Casirivimab and imdevimab	623	A623A	63	1920	1
S	delta	Casirivimab and imdevimab	623	A623V	0	2	1
S	delta	Casirivimab and imdevimab	653	A653A	63	1920	1
S	delta	Casirivimab and imdevimab	653	A653V	0	3	1
S	delta	Casirivimab and imdevimab	661	E661D	1	1	0.062453
S	delta	Casirivimab and imdevimab	661	E661E	62	1922	0.062453
S	delta	Casirivimab and imdevimab	676	T676I	0	1	1
S	delta	Casirivimab and imdevimab	676	T676T	63	1928	1
S	delta	Casirivimab and imdevimab	678	T678I	0	1	1
S	delta	Casirivimab and imdevimab	678	T678T	63	1928	1
S	delta	Casirivimab and imdevimab	687	V687I	0	1	1
S	delta	Casirivimab and imdevimab	687	V687V	61	1908	1
S	delta	Casirivimab and imdevimab	698	S698L	1	4	0.138924
S	delta	Casirivimab and imdevimab	698	S698S	57	1908	0.138924
S	delta	Casirivimab and imdevimab	704	S704L	0	3	1
S	delta	Casirivimab and imdevimab	704	S704S	58	1910	1
S	delta	Casirivimab and imdevimab	731	M731I	0	2	1
S	delta	Casirivimab and imdevimab	731	M731M	56	1908	1
S	delta	Casirivimab and imdevimab	732	T732A	0	2	1
S	delta	Casirivimab and imdevimab	732	T732T	56	1909	1
S	delta	Casirivimab and imdevimab	765	R765H	0	1	1
S	delta	Casirivimab and imdevimab	765	R765R	55	1900	1
S	delta	Casirivimab and imdevimab	771	A771A	58	1896	1
S	delta	Casirivimab and imdevimab	771	A771S	0	3	1
S	delta	Casirivimab and imdevimab	811	K811I	0	2	1
S	delta	Casirivimab and imdevimab	811	K811K	60	1906	1
S	delta	Casirivimab and imdevimab	824	N824D	0	1	1
S	delta	Casirivimab and imdevimab	824	N824N	62	1915	1
S	delta	Casirivimab and imdevimab	836	Q836L	0	1	1
S	delta	Casirivimab and imdevimab	836	Q836Q	62	1914	1
S	delta	Casirivimab and imdevimab	846	A846A	63	1919	1
S	delta	Casirivimab and imdevimab	846	A846S	0	2	1
S	delta	Casirivimab and imdevimab	922	L922F	0	2	1
S	delta	Casirivimab and imdevimab	922	L922L	59	1846	1
S	delta	Casirivimab and imdevimab	924	A924A	59	1846	1
S	delta	Casirivimab and imdevimab	924	A924S	0	1	1
S	delta	Casirivimab and imdevimab	939	S939F	1	9	0.270478
S	delta	Casirivimab and imdevimab	939	S939S	58	1837	0.270478
S	delta	Casirivimab and imdevimab	952	V952I	0	1	1
S	delta	Casirivimab and imdevimab	952	V952V	59	1845	1
S	delta	Casirivimab and imdevimab	1020	A1020A	60	1890	0.294262
S	delta	Casirivimab and imdevimab	1020	A1020F	0	1	0.294262
S	delta	Casirivimab and imdevimab	1020	A1020P	0	1	0.294262
S	delta	Casirivimab and imdevimab	1020	A1020S	1	8	0.294262
S	delta	Casirivimab and imdevimab	1024	L1024F	0	1	1
S	delta	Casirivimab and imdevimab	1024	L1024L	61	1901	1
S	delta	Casirivimab and imdevimab	1027	T1027I	0	2	1
S	delta	Casirivimab and imdevimab	1027	T1027T	61	1899	1
S	delta	Casirivimab and imdevimab	1030	S1030L	0	1	1
S	delta	Casirivimab and imdevimab	1030	S1030S	61	1901	1
S	delta	Casirivimab and imdevimab	1049	L1049I	1	0	0.03198
S	delta	Casirivimab and imdevimab	1049	L1049L	62	1907	0.03198
S	delta	Casirivimab and imdevimab	1076	T1076A	1	2	0.120659
S	delta	Casirivimab and imdevimab	1076	T1076I	0	1	0.120659
S	delta	Casirivimab and imdevimab	1076	T1076T	62	1927	0.120659
S	delta	Casirivimab and imdevimab	1078	A1078A	63	1903	1
S	delta	Casirivimab and imdevimab	1078	A1078S	0	27	1
S	delta	Casirivimab and imdevimab	1078	A1078T	0	1	1
S	delta	Casirivimab and imdevimab	1080	A1080A	63	1929	1
S	delta	Casirivimab and imdevimab	1080	A1080S	0	1	1
S	delta	Casirivimab and imdevimab	1087	A1087A	61	1921	1
S	delta	Casirivimab and imdevimab	1087	A1087S	0	4	1
S	delta	Casirivimab and imdevimab	1107	R1107G	0	1	1
S	delta	Casirivimab and imdevimab	1107	R1107R	63	1927	1
S	delta	Casirivimab and imdevimab	1114	I1114I	63	1924	1
S	delta	Casirivimab and imdevimab	1114	I1114T	0	4	1
S	delta	Casirivimab and imdevimab	1120	T1120I	0	1	1
S	delta	Casirivimab and imdevimab	1120	T1120T	63	1926	1
S	delta	Casirivimab and imdevimab	1122	V1122L	1	3	0.119119
S	delta	Casirivimab and imdevimab	1122	V1122V	61	1923	0.119119
S	delta	Casirivimab and imdevimab	1124	G1124G	62	1924	1
S	delta	Casirivimab and imdevimab	1124	G1124V	0	2	1
S	delta	Casirivimab and imdevimab	1127	D1127D	63	1917	1
S	delta	Casirivimab and imdevimab	1127	D1127G	0	6	1
S	delta	Casirivimab and imdevimab	1136	T1136I	0	1	1
S	delta	Casirivimab and imdevimab	1136	T1136T	63	1922	1
S	delta	Casirivimab and imdevimab	1137	V1137I	0	1	1
S	delta	Casirivimab and imdevimab	1137	V1137V	63	1924	1
S	delta	Casirivimab and imdevimab	1141	L1141F	1	13	0.364016
S	delta	Casirivimab and imdevimab	1141	L1141L	62	1911	0.364016
S	delta	Casirivimab and imdevimab	1150	E1150D	0	4	1
S	delta	Casirivimab and imdevimab	1150	E1150E	63	1922	1
S	delta	Casirivimab and imdevimab	1153	D1153D	63	1924	1
S	delta	Casirivimab and imdevimab	1153	D1153Y	0	2	1
S	delta	Casirivimab and imdevimab	1162	P1162L	1	5	0.193359
S	delta	Casirivimab and imdevimab	1162	P1162P	61	1910	0.193359
S	delta	Casirivimab and imdevimab	1162	P1162S	0	8	0.193359
S	delta	Casirivimab and imdevimab	1191	K1191K	59	1816	1
S	delta	Casirivimab and imdevimab	1191	K1191N	0	6	1
S	delta	Casirivimab and imdevimab	1201	Q1201K	1	3	0.119776
S	delta	Casirivimab and imdevimab	1201	Q1201Q	58	1819	0.119776
S	delta	Casirivimab and imdevimab	1250	C1250C	63	1912	1
S	delta	Casirivimab and imdevimab	1250	C1250F	0	2	1
S	delta	Casirivimab and imdevimab	1260	D1260D	62	1910	1
S	delta	Casirivimab and imdevimab	1260	D1260Y	0	2	1
S	delta	Casirivimab and imdevimab	1263	P1263L	1	6	0.197898
S	delta	Casirivimab and imdevimab	1263	P1263P	60	1903	0.197898
S	delta	Casirivimab and imdevimab	1264	V1264L	4	93	0.539408
S	delta	Casirivimab and imdevimab	1264	V1264V	57	1820	0.539408
S	delta	Casirivimab and imdevimab	1265	L1265F	0	6	1
S	delta	Casirivimab and imdevimab	1265	L1265L	62	1913	1
