# Supplementary material for: Generation of SARS-CoV-2 escape mutations by monoclonal antibody therapy
Source: Nat Commun. 2023 Jun 7;14:3334. doi: 10.1038/s41467-023-37826-w (PMC10246534; doi:10.1038/s41467-023-37826-w)
Supplement: Supplementary file 5 — Source_data [file 41467_2023_37826_MOESM5_ESM.zip › Source_data_files/Fig1B_andFigS1.csv]

gene	variant	treatment	pos	aminoacid	npost_uniquePatient	npre_uniquePatient	p2
S	BA.1	Sotrovimab	5	L5F	3	39	0.242588
S	BA.1	Sotrovimab	5	L5L	151	3595	0.242588
S	BA.1	Sotrovimab	18	L18F	0	5	0.528735
S	BA.1	Sotrovimab	18	L18L	154	3623	0.528735
S	BA.1	Sotrovimab	18	L18P	1	12	0.528735
S	BA.1	Sotrovimab	27	A27A	153	3623	1
S	BA.1	Sotrovimab	27	A27K	0	1	1
S	BA.1	Sotrovimab	47	V47I	0	1	1
S	BA.1	Sotrovimab	47	V47V	152	3610	1
S	BA.1	Sotrovimab	49	H49H	152	3609	1
S	BA.1	Sotrovimab	49	H49Y	0	2	1
S	BA.1	Sotrovimab	67	A67A	3	4	0.002028
S	BA.1	Sotrovimab	67	A67V	146	3522	0.002028
S	BA.1	Sotrovimab	71	S71F	1	0	0.040772
S	BA.1	Sotrovimab	71	S71S	149	3529	0.040772
S	BA.1	Sotrovimab	95	T95I	143	3402	1
S	BA.1	Sotrovimab	95	T95T	0	5	1
S	BA.1	Sotrovimab	105	I105I	148	3518	1
S	BA.1	Sotrovimab	105	I105L	0	2	1
S	BA.1	Sotrovimab	136	C136C	147	3545	1
S	BA.1	Sotrovimab	136	C136F	0	1	1
S	BA.1	Sotrovimab	138	D138D	148	3533	1
S	BA.1	Sotrovimab	138	D138N	0	2	1
S	BA.1	Sotrovimab	145	Y145D	1	1	0.5
S	BA.1	Sotrovimab	145	Y145N	0	2	0.5
S	BA.1	Sotrovimab	145	Y145Y	0	4	0.5
S	BA.1	Sotrovimab	148	N148N	132	3382	0.037838
S	BA.1	Sotrovimab	148	N148T	1	0	0.037838
S	BA.1	Sotrovimab	185	N185I	0	1	1
S	BA.1	Sotrovimab	185	N185N	132	3383	1
S	BA.1	Sotrovimab	186	F186F	132	3381	1
S	BA.1	Sotrovimab	186	F186V	0	1	1
S	BA.1	Sotrovimab	190	R190K	0	1	1
S	BA.1	Sotrovimab	190	R190R	132	3396	1
S	BA.1	Sotrovimab	222	A222A	131	3397	1
S	BA.1	Sotrovimab	222	A222V	0	3	1
S	BA.1	Sotrovimab	254	S254F	0	5	1
S	BA.1	Sotrovimab	254	S254S	140	3574	1
S	BA.1	Sotrovimab	257	G257D	1	1	0.073442
S	BA.1	Sotrovimab	257	G257G	138	3575	0.073442
S	BA.1	Sotrovimab	268	G268A	0	1	1
S	BA.1	Sotrovimab	268	G268G	142	3582	1
S	BA.1	Sotrovimab	309	E309E	148	3580	0.119188
S	BA.1	Sotrovimab	309	E309Q	2	13	0.119188
S	BA.1	Sotrovimab	323	T323I	1	4	0.184857
S	BA.1	Sotrovimab	323	T323T	147	3545	0.184857
S	BA.1	Sotrovimab	337	P337P	129	3553	0
S	BA.1	Sotrovimab	337	P337R	4	0	0
S	BA.1	Sotrovimab	337	P337S	8	0	0
S	BA.1	Sotrovimab	340	E340A	6	2	0
S	BA.1	Sotrovimab	340	E340D	15	2	0
S	BA.1	Sotrovimab	340	E340E	86	3535	0
S	BA.1	Sotrovimab	340	E340K	9	0	0
S	BA.1	Sotrovimab	340	E340V	1	0	0
S	BA.1	Sotrovimab	346	R346K	54	1473	0.457872
S	BA.1	Sotrovimab	346	R346R	91	2103	0.457872
S	BA.1	Sotrovimab	346	R346T	0	3	0.457872
S	BA.1	Sotrovimab	356	K356K	132	3400	0
S	BA.1	Sotrovimab	356	K356T	5	0	0
S	BA.1	Sotrovimab	368	L368I	0	4	1
S	BA.1	Sotrovimab	368	L368L	131	3324	1
S	BA.1	Sotrovimab	375	S375F	128	3299	0.534663
S	BA.1	Sotrovimab	375	S375S	1	19	0.534663
S	BA.1	Sotrovimab	376	T376A	0	1	1
S	BA.1	Sotrovimab	376	T376T	130	3315	1
S	BA.1	Sotrovimab	378	K378K	129	3318	1
S	BA.1	Sotrovimab	378	K378R	0	1	1
S	BA.1	Sotrovimab	408	R408R	115	2787	1
S	BA.1	Sotrovimab	408	R408S	0	1	1
S	BA.1	Sotrovimab	455	L455L	83	2636	0.030882
S	BA.1	Sotrovimab	455	L455W	1	0	0.030882
S	BA.1	Sotrovimab	484	E484A	115	2780	0.038462
S	BA.1	Sotrovimab	484	E484E	0	2	0.038462
S	BA.1	Sotrovimab	484	E484T	0	1	0.038462
S	BA.1	Sotrovimab	484	E484V	2	3	0.038462
S	BA.1	Sotrovimab	493	Q493L	0	4	1.80E-05
S	BA.1	Sotrovimab	493	Q493Q	4	1	1.80E-05
S	BA.1	Sotrovimab	493	Q493R	130	3385	1.80E-05
S	BA.1	Sotrovimab	551	V551I	1	2	0.117297
S	BA.1	Sotrovimab	551	V551V	154	3649	0.117297
S	BA.1	Sotrovimab	554	E554D	0	1	1
S	BA.1	Sotrovimab	554	E554E	155	3649	1
S	BA.1	Sotrovimab	565	F565F	155	3652	1
S	BA.1	Sotrovimab	565	F565L	0	2	1
S	BA.1	Sotrovimab	566	G566G	154	3654	0.040693
S	BA.1	Sotrovimab	566	G566S	1	0	0.040693
S	BA.1	Sotrovimab	574	D574D	155	3660	0.040881
S	BA.1	Sotrovimab	574	D574V	1	0	0.040881
S	BA.1	Sotrovimab	588	T588K	0	1	1
S	BA.1	Sotrovimab	588	T588T	156	3652	1
S	BA.1	Sotrovimab	614	D614D	0	1	1
S	BA.1	Sotrovimab	614	D614G	154	3647	1
S	BA.1	Sotrovimab	619	E619D	0	1	1
S	BA.1	Sotrovimab	619	E619E	154	3647	1
S	BA.1	Sotrovimab	622	V622F	0	1	1
S	BA.1	Sotrovimab	622	V622V	154	3646	1
S	BA.1	Sotrovimab	623	A623A	154	3647	1
S	BA.1	Sotrovimab	623	A623S	0	1	1
S	BA.1	Sotrovimab	631	P631P	154	3648	0.040757
S	BA.1	Sotrovimab	631	P631S	1	0	0.040757
S	BA.1	Sotrovimab	643	F643F	153	3623	1
S	BA.1	Sotrovimab	643	F643L	1	29	1
S	BA.1	Sotrovimab	655	H655H	0	2	1
S	BA.1	Sotrovimab	655	H655Y	153	3648	1
S	BA.1	Sotrovimab	672	A672A	154	3651	0.15316
S	BA.1	Sotrovimab	672	A672T	0	1	0.15316
S	BA.1	Sotrovimab	672	A672V	1	2	0.15316
S	BA.1	Sotrovimab	701	A701A	102	2820	0.580019
S	BA.1	Sotrovimab	701	A701V	29	712	0.580019
S	BA.1	Sotrovimab	728	P728L	0	1	1
S	BA.1	Sotrovimab	728	P728P	127	3475	1
S	BA.1	Sotrovimab	764	N764K	131	3354	1
S	BA.1	Sotrovimab	764	N764N	0	2	1
S	BA.1	Sotrovimab	765	R765L	0	1	1
S	BA.1	Sotrovimab	765	R765R	131	3351	1
S	BA.1	Sotrovimab	783	A783A	150	3630	0.039937
S	BA.1	Sotrovimab	783	A783S	1	0	0.039937
S	BA.1	Sotrovimab	845	A845A	148	3641	0.148168
S	BA.1	Sotrovimab	845	A845S	0	1	0.148168
S	BA.1	Sotrovimab	845	A845V	1	2	0.148168
S	BA.1	Sotrovimab	853	Q853Q	147	3639	0.076625
S	BA.1	Sotrovimab	853	Q853R	1	1	0.076625
S	BA.1	Sotrovimab	856	N856K	148	3635	1
S	BA.1	Sotrovimab	856	N856N	0	4	1
S	BA.1	Sotrovimab	859	T859I	0	2	1
S	BA.1	Sotrovimab	859	T859T	148	3634	1
S	BA.1	Sotrovimab	884	S884F	0	1	1
S	BA.1	Sotrovimab	884	S884S	153	3645	1
S	BA.1	Sotrovimab	893	A893A	154	3647	1
S	BA.1	Sotrovimab	893	A893V	0	1	1
S	BA.1	Sotrovimab	896	I896I	154	3647	1
S	BA.1	Sotrovimab	896	I896L	0	1	1
S	BA.1	Sotrovimab	909	I909I	154	3649	1
S	BA.1	Sotrovimab	909	I909V	0	1	1
S	BA.1	Sotrovimab	924	A924A	153	3649	1
S	BA.1	Sotrovimab	924	A924V	0	1	1
S	BA.1	Sotrovimab	929	S929I	0	1	1
S	BA.1	Sotrovimab	929	S929S	153	3647	1
S	BA.1	Sotrovimab	940	S940F	0	3	1
S	BA.1	Sotrovimab	940	S940S	152	3643	1
S	BA.1	Sotrovimab	969	N969K	155	3655	1
S	BA.1	Sotrovimab	969	N969N	0	1	1
S	BA.1	Sotrovimab	985	D985D	155	3655	1
S	BA.1	Sotrovimab	985	D985E	0	1	1
S	BA.1	Sotrovimab	986	K986K	155	3655	1
S	BA.1	Sotrovimab	986	K986R	0	1	1
S	BA.1	Sotrovimab	990	E990D	0	1	1
S	BA.1	Sotrovimab	990	E990E	155	3655	1
S	BA.1	Sotrovimab	1081	I1081I	142	3473	0.148948
S	BA.1	Sotrovimab	1081	I1081V	13	201	0.148948
S	BA.1	Sotrovimab	1084	D1084D	155	3657	0.040913
S	BA.1	Sotrovimab	1084	D1084E	1	0	0.040913
S	BA.1	Sotrovimab	1091	R1091L	0	1	1
S	BA.1	Sotrovimab	1091	R1091R	154	3644	1
S	BA.1	Sotrovimab	1117	T1117I	0	2	1
S	BA.1	Sotrovimab	1117	T1117T	155	3651	1
S	BA.1	Sotrovimab	1136	T1136K	0	2	1
S	BA.1	Sotrovimab	1136	T1136T	155	3643	1
S	BA.1	Sotrovimab	1150	E1150E	155	3651	1
S	BA.1	Sotrovimab	1150	E1150K	0	1	1
S	BA.1	Sotrovimab	1228	V1228L	1	0	0.03841
S	BA.1	Sotrovimab	1228	V1228V	142	3580	0.03841
