# Supplementary material for: Generation of SARS-CoV-2 escape mutations by monoclonal antibody therapy
Source: Nat Commun. 2023 Jun 7;14:3334. doi: 10.1038/s41467-023-37826-w (PMC10246534; doi:10.1038/s41467-023-37826-w)
Supplement: Supplementary file 5 — Source_data [file 41467_2023_37826_MOESM5_ESM.zip › Source_data_files/Fig1C_andFigS1.csv]

gene	variant	treatment	pos	aminoacid	npost_uniquePatient	npre_uniquePatient	p2
S	BA.2	Sotrovimab	2	F2F	21	1558	1
S	BA.2	Sotrovimab	2	F2L	0	1	1
S	BA.2	Sotrovimab	19	T19I	21	1555	1
S	BA.2	Sotrovimab	19	T19L	0	1	1
S	BA.2	Sotrovimab	251	P251H	0	1	1
S	BA.2	Sotrovimab	251	P251P	18	1546	1
S	BA.2	Sotrovimab	254	S254F	0	2	1
S	BA.2	Sotrovimab	254	S254S	18	1543	1
S	BA.2	Sotrovimab	262	A262A	18	1543	1
S	BA.2	Sotrovimab	262	A262S	0	1	1
S	BA.2	Sotrovimab	340	E340E	15	1465	0.000369
S	BA.2	Sotrovimab	340	E340K	2	1	0.000369
S	BA.2	Sotrovimab	354	N354N	18	1461	1
S	BA.2	Sotrovimab	354	N354S	0	1	1
S	BA.2	Sotrovimab	356	K356K	17	1485	0.023801
S	BA.2	Sotrovimab	356	K356R	0	1	0.023801
S	BA.2	Sotrovimab	356	K356T	1	0	0.023801
S	BA.2	Sotrovimab	376	T376A	17	1478	1
S	BA.2	Sotrovimab	376	T376T	0	3	1
S	BA.2	Sotrovimab	405	D405D	0	1	1
S	BA.2	Sotrovimab	405	D405N	17	1474	1
S	BA.2	Sotrovimab	501	N501N	0	1	1
S	BA.2	Sotrovimab	501	N501Y	20	1498	1
S	BA.2	Sotrovimab	505	Y505H	20	1497	1
S	BA.2	Sotrovimab	505	Y505Y	0	2	1
S	BA.2	Sotrovimab	554	E554D	0	1	1
S	BA.2	Sotrovimab	554	E554E	21	1561	1
S	BA.2	Sotrovimab	679	N679K	16	1531	0.010982
S	BA.2	Sotrovimab	679	N679Q	1	0	0.010982
S	BA.2	Sotrovimab	704	S704L	1	9	0.105227
S	BA.2	Sotrovimab	704	S704S	16	1516	0.105227
S	BA.2	Sotrovimab	716	T716I	0	1	1
S	BA.2	Sotrovimab	716	T716T	17	1526	1
S	BA.2	Sotrovimab	765	R765L	0	2	1
S	BA.2	Sotrovimab	765	R765R	17	1528	1
S	BA.2	Sotrovimab	883	T883I	0	2	1
S	BA.2	Sotrovimab	883	T883T	21	1559	1
S	BA.2	Sotrovimab	979	D979D	21	1562	1
S	BA.2	Sotrovimab	979	D979Y	0	1	1
S	BA.2	Sotrovimab	1241	C1241C	21	1554	1
S	BA.2	Sotrovimab	1241	C1241Y	0	1	1
