# Supplementary material for: Generation of SARS-CoV-2 escape mutations by monoclonal antibody therapy
Source: Nat Commun. 2023 Jun 7;14:3334. doi: 10.1038/s41467-023-37826-w (PMC10246534; doi:10.1038/s41467-023-37826-w)
Supplement: Supplementary file 5 — Source_data [file 41467_2023_37826_MOESM5_ESM.zip › Source_data_files/FigS1_S_Casirivimab and imdevimab_delta_AA_changes_pre-post-treatment_April120dayCutoff.csv]

gene	variant	treatment	pos	aminoacid	npost_uniquePatient	npre_uniquePatient	p2
S	delta	Casirivimab and imdevimab	5	L5F	0	22	0.158451
S	delta	Casirivimab and imdevimab	5	L5L	212	1793	0.158451
S	delta	Casirivimab and imdevimab	6	V6F	0	13	0.384101
S	delta	Casirivimab and imdevimab	6	V6V	212	1803	0.384101
S	delta	Casirivimab and imdevimab	8	L8F	0	2	1
S	delta	Casirivimab and imdevimab	8	L8L	212	1816	1
S	delta	Casirivimab and imdevimab	13	S13I	0	1	0.449661
S	delta	Casirivimab and imdevimab	13	S13S	212	1806	0.449661
S	delta	Casirivimab and imdevimab	13	S13T	0	14	0.449661
S	delta	Casirivimab and imdevimab	19	T19I	0	1	1
S	delta	Casirivimab and imdevimab	19	T19R	211	1812	1
S	delta	Casirivimab and imdevimab	21	R21G	0	1	0.159059
S	delta	Casirivimab and imdevimab	21	R21I	1	1	0.159059
S	delta	Casirivimab and imdevimab	21	R21R	209	1816	0.159059
S	delta	Casirivimab and imdevimab	21	R21S	0	1	0.159059
S	delta	Casirivimab and imdevimab	21	R21T	1	2	0.159059
S	delta	Casirivimab and imdevimab	22	T22I	0	12	0.626131
S	delta	Casirivimab and imdevimab	22	T22T	211	1808	0.626131
S	delta	Casirivimab and imdevimab	25	P25L	1	2	0.355685
S	delta	Casirivimab and imdevimab	25	P25P	210	1815	0.355685
S	delta	Casirivimab and imdevimab	25	P25S	0	1	0.355685
S	delta	Casirivimab and imdevimab	27	A27A	210	1816	0.280781
S	delta	Casirivimab and imdevimab	27	A27S	0	1	0.280781
S	delta	Casirivimab and imdevimab	27	A27V	1	1	0.280781
S	delta	Casirivimab and imdevimab	30	N30K	1	1	0.197676
S	delta	Casirivimab and imdevimab	30	N30N	210	1812	0.197676
S	delta	Casirivimab and imdevimab	33	T33I	1	4	0.423152
S	delta	Casirivimab and imdevimab	33	T33T	210	1812	0.423152
S	delta	Casirivimab and imdevimab	36	V36F	7	76	0.713067
S	delta	Casirivimab and imdevimab	36	V36V	204	1741	0.713067
S	delta	Casirivimab and imdevimab	51	T51I	1	4	0.410656
S	delta	Casirivimab and imdevimab	51	T51T	200	1800	0.410656
S	delta	Casirivimab and imdevimab	67	A67A	117	929	0.621693
S	delta	Casirivimab and imdevimab	67	A67V	0	11	0.621693
S	delta	Casirivimab and imdevimab	70	V70F	1	3	0.373772
S	delta	Casirivimab and imdevimab	70	V70V	115	933	0.373772
S	delta	Casirivimab and imdevimab	75	G75G	116	941	1
S	delta	Casirivimab and imdevimab	75	G75V	0	2	1
S	delta	Casirivimab and imdevimab	95	T95I	77	724	0.13178
S	delta	Casirivimab and imdevimab	95	T95T	29	188	0.13178
S	delta	Casirivimab and imdevimab	96	E96E	110	921	0.433232
S	delta	Casirivimab and imdevimab	96	E96V	1	4	0.433232
S	delta	Casirivimab and imdevimab	128	I128I	105	889	1
S	delta	Casirivimab and imdevimab	128	I128V	0	1	1
S	delta	Casirivimab and imdevimab	132	E132D	4	4	0.00107
S	delta	Casirivimab and imdevimab	132	E132E	100	885	0.00107
S	delta	Casirivimab and imdevimab	132	E132Q	1	0	0.00107
S	delta	Casirivimab and imdevimab	138	D138D	108	886	0.608665
S	delta	Casirivimab and imdevimab	138	D138H	0	9	0.608665
S	delta	Casirivimab and imdevimab	142	G142D	83	638	0.857982
S	delta	Casirivimab and imdevimab	142	G142G	10	74	0.857982
S	delta	Casirivimab and imdevimab	145	Y145D	0	1	0.811964
S	delta	Casirivimab and imdevimab	145	Y145H	19	178	0.811964
S	delta	Casirivimab and imdevimab	145	Y145Y	119	1176	0.811964
S	delta	Casirivimab and imdevimab	181	G181A	0	4	0.442832
S	delta	Casirivimab and imdevimab	181	G181E	0	6	0.442832
S	delta	Casirivimab and imdevimab	181	G181G	155	1499	0.442832
S	delta	Casirivimab and imdevimab	181	G181R	0	1	0.442832
S	delta	Casirivimab and imdevimab	181	G181V	3	11	0.442832
S	delta	Casirivimab and imdevimab	207	H207H	155	1523	1
S	delta	Casirivimab and imdevimab	207	H207Q	0	1	1
S	delta	Casirivimab and imdevimab	216	L216F	0	1	1
S	delta	Casirivimab and imdevimab	216	L216L	157	1525	1
S	delta	Casirivimab and imdevimab	221	S221L	1	3	0.324847
S	delta	Casirivimab and imdevimab	221	S221S	156	1520	0.324847
S	delta	Casirivimab and imdevimab	224	E224E	156	1524	0.17802
S	delta	Casirivimab and imdevimab	224	E224Q	1	1	0.17802
S	delta	Casirivimab and imdevimab	248	Y248H	1	1	0.189161
S	delta	Casirivimab and imdevimab	248	Y248Y	202	1836	0.189161
S	delta	Casirivimab and imdevimab	251	P251L	3	9	0.109929
S	delta	Casirivimab and imdevimab	251	P251P	201	1830	0.109929
S	delta	Casirivimab and imdevimab	254	S254F	0	5	1
S	delta	Casirivimab and imdevimab	254	S254S	204	1827	1
S	delta	Casirivimab and imdevimab	263	A263A	205	1823	0.274585
S	delta	Casirivimab and imdevimab	263	A263V	1	2	0.274585
S	delta	Casirivimab and imdevimab	281	E281E	201	1825	0.342677
S	delta	Casirivimab and imdevimab	281	E281G	0	1	0.342677
S	delta	Casirivimab and imdevimab	281	E281K	0	1	0.342677
S	delta	Casirivimab and imdevimab	281	E281Q	1	1	0.342677
S	delta	Casirivimab and imdevimab	288	A288A	207	1827	1
S	delta	Casirivimab and imdevimab	288	A288V	0	1	1
S	delta	Casirivimab and imdevimab	293	L293F	0	1	1
S	delta	Casirivimab and imdevimab	293	L293L	210	1850	1
S	delta	Casirivimab and imdevimab	307	T307I	0	1	1
S	delta	Casirivimab and imdevimab	307	T307T	211	1841	1
S	delta	Casirivimab and imdevimab	327	V327I	1	1	0.194631
S	delta	Casirivimab and imdevimab	327	V327V	212	1863	0.194631
S	delta	Casirivimab and imdevimab	344	A344A	227	1925	0.285122
S	delta	Casirivimab and imdevimab	344	A344S	1	2	0.285122
S	delta	Casirivimab and imdevimab	348	A348A	229	1930	1
S	delta	Casirivimab and imdevimab	348	A348S	0	1	1
S	delta	Casirivimab and imdevimab	354	N354K	1	4	0.426732
S	delta	Casirivimab and imdevimab	354	N354N	225	1918	0.426732
S	delta	Casirivimab and imdevimab	362	V362F	1	1	0.198877
S	delta	Casirivimab and imdevimab	362	V362V	225	1927	0.198877
S	delta	Casirivimab and imdevimab	385	T385I	1	3	0.363565
S	delta	Casirivimab and imdevimab	385	T385T	230	1930	0.363565
S	delta	Casirivimab and imdevimab	406	E406D	1	0	0.011351
S	delta	Casirivimab and imdevimab	406	E406E	229	1933	0.011351
S	delta	Casirivimab and imdevimab	406	E406Q	1	0	0.011351
S	delta	Casirivimab and imdevimab	414	Q414H	1	1	0.118464
S	delta	Casirivimab and imdevimab	414	Q414K	1	5	0.118464
S	delta	Casirivimab and imdevimab	414	Q414Q	227	1927	0.118464
S	delta	Casirivimab and imdevimab	427	D427D	229	1934	0.361825
S	delta	Casirivimab and imdevimab	427	D427V	1	3	0.361825
S	delta	Casirivimab and imdevimab	440	N440K	1	0	0.105737
S	delta	Casirivimab and imdevimab	440	N440N	187	1590	0.105737
S	delta	Casirivimab and imdevimab	444	K444K	187	1593	0.105559
S	delta	Casirivimab and imdevimab	444	K444N	1	0	0.105559
S	delta	Casirivimab and imdevimab	446	G446G	161	1525	0
S	delta	Casirivimab and imdevimab	446	G446S	1	1	0
S	delta	Casirivimab and imdevimab	446	G446V	8	1	0
S	delta	Casirivimab and imdevimab	448	N448N	169	1529	0.100059
S	delta	Casirivimab and imdevimab	448	N448Y	1	0	0.100059
S	delta	Casirivimab and imdevimab	453	Y453F	2	0	0.010041
S	delta	Casirivimab and imdevimab	453	Y453Y	169	1531	0.010041
S	delta	Casirivimab and imdevimab	455	L455F	3	2	0.001263
S	delta	Casirivimab and imdevimab	455	L455L	167	1527	0.001263
S	delta	Casirivimab and imdevimab	455	L455S	1	0	0.001263
S	delta	Casirivimab and imdevimab	456	F456F	170	1532	0.100411
S	delta	Casirivimab and imdevimab	456	F456L	1	0	0.100411
S	delta	Casirivimab and imdevimab	476	G476D	0	1	0.273136
S	delta	Casirivimab and imdevimab	476	G476G	171	1532	0.273136
S	delta	Casirivimab and imdevimab	476	G476S	1	1	0.273136
S	delta	Casirivimab and imdevimab	477	S477N	1	0	0.101993
S	delta	Casirivimab and imdevimab	477	S477S	173	1532	0.101993
S	delta	Casirivimab and imdevimab	479	P479P	174	1533	0.276814
S	delta	Casirivimab and imdevimab	479	P479S	1	2	0.276814
S	delta	Casirivimab and imdevimab	484	E484D	0	1	0.004795
S	delta	Casirivimab and imdevimab	484	E484E	170	1525	0.004795
S	delta	Casirivimab and imdevimab	484	E484K	1	0	0.004795
S	delta	Casirivimab and imdevimab	484	E484Q	4	7	0.004795
S	delta	Casirivimab and imdevimab	486	F486F	174	1535	0.102339
S	delta	Casirivimab and imdevimab	486	F486I	1	0	0.102339
S	delta	Casirivimab and imdevimab	520	A520A	173	1529	0.349952
S	delta	Casirivimab and imdevimab	520	A520S	1	3	0.349952
S	delta	Casirivimab and imdevimab	547	T547I	2	2	0.058817
S	delta	Casirivimab and imdevimab	547	T547T	229	1932	0.058817
S	delta	Casirivimab and imdevimab	558	K558K	233	1932	1
S	delta	Casirivimab and imdevimab	558	K558N	0	2	1
S	delta	Casirivimab and imdevimab	561	P561P	232	1932	0.203616
S	delta	Casirivimab and imdevimab	561	P561S	1	1	0.203616
S	delta	Casirivimab and imdevimab	572	T572I	0	2	1
S	delta	Casirivimab and imdevimab	572	T572T	232	1934	1
S	delta	Casirivimab and imdevimab	574	D574D	233	1935	1
S	delta	Casirivimab and imdevimab	574	D574Y	0	1	1
S	delta	Casirivimab and imdevimab	575	A575A	233	1935	1
S	delta	Casirivimab and imdevimab	575	A575S	0	1	1
S	delta	Casirivimab and imdevimab	621	P621P	231	1931	0.107258
S	delta	Casirivimab and imdevimab	621	P621S	1	0	0.107258
S	delta	Casirivimab and imdevimab	623	A623A	231	1929	0.288615
S	delta	Casirivimab and imdevimab	623	A623V	1	2	0.288615
S	delta	Casirivimab and imdevimab	655	H655H	232	1930	0.289482
S	delta	Casirivimab and imdevimab	655	H655Y	1	2	0.289482
S	delta	Casirivimab and imdevimab	658	N658N	232	1931	0.203705
S	delta	Casirivimab and imdevimab	658	N658Y	1	1	0.203705
S	delta	Casirivimab and imdevimab	659	S659P	0	1	1
S	delta	Casirivimab and imdevimab	659	S659S	233	1931	1
S	delta	Casirivimab and imdevimab	661	E661D	1	1	0.203705
S	delta	Casirivimab and imdevimab	661	E661E	232	1931	0.203705
S	delta	Casirivimab and imdevimab	677	Q677H	4	16	0.342
S	delta	Casirivimab and imdevimab	677	Q677L	0	1	0.342
S	delta	Casirivimab and imdevimab	677	Q677Q	230	1920	0.342
S	delta	Casirivimab and imdevimab	688	A688A	231	1907	0.609639
S	delta	Casirivimab and imdevimab	688	A688V	0	9	0.609639
S	delta	Casirivimab and imdevimab	689	S689I	2	3	0.186405
S	delta	Casirivimab and imdevimab	689	S689N	0	1	0.186405
S	delta	Casirivimab and imdevimab	689	S689S	225	1913	0.186405
S	delta	Casirivimab and imdevimab	691	S691F	0	1	1
S	delta	Casirivimab and imdevimab	691	S691S	225	1916	1
S	delta	Casirivimab and imdevimab	698	S698L	1	4	0.425552
S	delta	Casirivimab and imdevimab	698	S698S	224	1917	0.425552
S	delta	Casirivimab and imdevimab	716	T716I	0	1	1
S	delta	Casirivimab and imdevimab	716	T716T	224	1920	1
S	delta	Casirivimab and imdevimab	735	S735A	1	0	0.104526
S	delta	Casirivimab and imdevimab	735	S735S	223	1919	0.104526
S	delta	Casirivimab and imdevimab	770	I770I	225	1907	1
S	delta	Casirivimab and imdevimab	770	I770V	0	2	1
S	delta	Casirivimab and imdevimab	771	A771A	224	1905	0.359962
S	delta	Casirivimab and imdevimab	771	A771S	1	3	0.359962
S	delta	Casirivimab and imdevimab	785	V785A	1	3	0.360581
S	delta	Casirivimab and imdevimab	785	V785V	227	1926	0.360581
S	delta	Casirivimab and imdevimab	808	D808D	228	1917	1
S	delta	Casirivimab and imdevimab	808	D808N	0	1	1
S	delta	Casirivimab and imdevimab	813	S813I	1	4	0.489298
S	delta	Casirivimab and imdevimab	813	S813S	226	1913	0.489298
S	delta	Casirivimab and imdevimab	813	S813T	0	1	0.489298
S	delta	Casirivimab and imdevimab	822	L822F	0	1	1
S	delta	Casirivimab and imdevimab	822	L822L	228	1923	1
S	delta	Casirivimab and imdevimab	829	A829A	228	1923	1
S	delta	Casirivimab and imdevimab	829	A829V	0	1	1
S	delta	Casirivimab and imdevimab	842	G842D	0	1	1
S	delta	Casirivimab and imdevimab	842	G842G	229	1928	1
S	delta	Casirivimab and imdevimab	854	K854K	230	1929	0.431628
S	delta	Casirivimab and imdevimab	854	K854N	1	4	0.431628
S	delta	Casirivimab and imdevimab	859	T859I	1	2	0.4321
S	delta	Casirivimab and imdevimab	859	T859N	0	2	0.4321
S	delta	Casirivimab and imdevimab	859	T859T	230	1926	0.4321
S	delta	Casirivimab and imdevimab	871	A871A	221	1851	0.107091
S	delta	Casirivimab and imdevimab	871	A871V	1	0	0.107091
S	delta	Casirivimab and imdevimab	929	S929I	1	5	0.549962
S	delta	Casirivimab and imdevimab	929	S929S	223	1851	0.549962
S	delta	Casirivimab and imdevimab	929	S929T	0	1	0.549962
S	delta	Casirivimab and imdevimab	938	L938F	0	6	1
S	delta	Casirivimab and imdevimab	938	L938L	224	1851	1
S	delta	Casirivimab and imdevimab	950	D950D	1	2	0.286666
S	delta	Casirivimab and imdevimab	950	D950N	204	1719	0.286666
S	delta	Casirivimab and imdevimab	952	V952I	0	1	1
S	delta	Casirivimab and imdevimab	952	V952V	225	1855	1
S	delta	Casirivimab and imdevimab	961	T961M	0	1	1
S	delta	Casirivimab and imdevimab	961	T961T	231	1904	1
S	delta	Casirivimab and imdevimab	1020	A1020A	225	1898	0.464746
S	delta	Casirivimab and imdevimab	1020	A1020F	0	1	0.464746
S	delta	Casirivimab and imdevimab	1020	A1020P	0	1	0.464746
S	delta	Casirivimab and imdevimab	1020	A1020S	2	9	0.464746
S	delta	Casirivimab and imdevimab	1049	L1049I	1	0	0.107176
S	delta	Casirivimab and imdevimab	1049	L1049L	229	1916	0.107176
S	delta	Casirivimab and imdevimab	1061	V1061I	0	1	1
S	delta	Casirivimab and imdevimab	1061	V1061V	231	1934	1
S	delta	Casirivimab and imdevimab	1076	T1076A	1	2	0.366236
S	delta	Casirivimab and imdevimab	1076	T1076I	0	1	0.366236
S	delta	Casirivimab and imdevimab	1076	T1076T	233	1936	0.366236
S	delta	Casirivimab and imdevimab	1078	A1078A	230	1912	0.615735
S	delta	Casirivimab and imdevimab	1078	A1078S	4	27	0.615735
S	delta	Casirivimab and imdevimab	1078	A1078T	0	1	0.615735
S	delta	Casirivimab and imdevimab	1099	G1099G	234	1936	1
S	delta	Casirivimab and imdevimab	1099	G1099V	0	1	1
S	delta	Casirivimab and imdevimab	1101	H1101H	234	1926	0.654723
S	delta	Casirivimab and imdevimab	1101	H1101N	0	1	0.654723
S	delta	Casirivimab and imdevimab	1101	H1101Y	0	10	0.654723
S	delta	Casirivimab and imdevimab	1103	F1103F	233	1935	0.289872
S	delta	Casirivimab and imdevimab	1103	F1103S	1	2	0.289872
S	delta	Casirivimab and imdevimab	1104	V1104L	1	19	0.715438
S	delta	Casirivimab and imdevimab	1104	V1104V	233	1918	0.715438
S	delta	Casirivimab and imdevimab	1112	P1112P	234	1936	1
S	delta	Casirivimab and imdevimab	1112	P1112S	0	1	1
S	delta	Casirivimab and imdevimab	1114	I1114I	233	1933	0.434924
S	delta	Casirivimab and imdevimab	1114	I1114T	1	4	0.434924
S	delta	Casirivimab and imdevimab	1122	V1122L	1	3	0.365631
S	delta	Casirivimab and imdevimab	1122	V1122V	232	1932	0.365631
S	delta	Casirivimab and imdevimab	1133	V1133I	3	9	0.130695
S	delta	Casirivimab and imdevimab	1133	V1133V	230	1922	0.130695
S	delta	Casirivimab and imdevimab	1162	P1162L	1	5	0.603411
S	delta	Casirivimab and imdevimab	1162	P1162P	233	1919	0.603411
S	delta	Casirivimab and imdevimab	1162	P1162S	0	8	0.603411
S	delta	Casirivimab and imdevimab	1163	D1163D	234	1929	1
S	delta	Casirivimab and imdevimab	1163	D1163Y	0	4	1
S	delta	Casirivimab and imdevimab	1167	G1167G	225	1845	1
S	delta	Casirivimab and imdevimab	1167	G1167V	0	1	1
S	delta	Casirivimab and imdevimab	1169	I1169I	225	1845	1
S	delta	Casirivimab and imdevimab	1169	I1169T	0	1	1
S	delta	Casirivimab and imdevimab	1179	I1179I	225	1839	1
S	delta	Casirivimab and imdevimab	1179	I1179V	0	3	1
S	delta	Casirivimab and imdevimab	1185	R1185H	1	1	0.205999
S	delta	Casirivimab and imdevimab	1185	R1185R	224	1840	0.205999
S	delta	Casirivimab and imdevimab	1195	E1195A	0	1	0.205982
S	delta	Casirivimab and imdevimab	1195	E1195E	223	1832	0.205982
S	delta	Casirivimab and imdevimab	1195	E1195Q	1	0	0.205982
S	delta	Casirivimab and imdevimab	1201	Q1201K	1	3	0.369985
S	delta	Casirivimab and imdevimab	1201	Q1201Q	223	1828	0.369985
S	delta	Casirivimab and imdevimab	1203	L1203F	0	1	1
S	delta	Casirivimab and imdevimab	1203	L1203L	224	1830	1
S	delta	Casirivimab and imdevimab	1205	K1205K	224	1830	1
S	delta	Casirivimab and imdevimab	1205	K1205R	0	1	1
S	delta	Casirivimab and imdevimab	1209	Y1209H	0	1	1
S	delta	Casirivimab and imdevimab	1209	Y1209Y	224	1830	1
S	delta	Casirivimab and imdevimab	1215	Y1215H	0	1	1
S	delta	Casirivimab and imdevimab	1215	Y1215Y	224	1830	1
S	delta	Casirivimab and imdevimab	1219	G1219C	0	3	1
S	delta	Casirivimab and imdevimab	1219	G1219G	224	1819	1
S	delta	Casirivimab and imdevimab	1219	G1219S	0	1	1
S	delta	Casirivimab and imdevimab	1219	G1219V	0	8	1
S	delta	Casirivimab and imdevimab	1228	V1228L	1	6	0.554763
S	delta	Casirivimab and imdevimab	1228	V1228V	223	1825	0.554763
S	delta	Casirivimab and imdevimab	1243	C1243C	223	1832	0.205982
S	delta	Casirivimab and imdevimab	1243	C1243F	1	1	0.205982
S	delta	Casirivimab and imdevimab	1247	C1247C	223	1828	0.554205
S	delta	Casirivimab and imdevimab	1247	C1247F	1	3	0.554205
S	delta	Casirivimab and imdevimab	1247	C1247S	0	3	0.554205
S	delta	Casirivimab and imdevimab	1259	D1259D	233	1913	1
S	delta	Casirivimab and imdevimab	1259	D1259Y	0	1	1
S	delta	Casirivimab and imdevimab	1261	S1261F	0	1	1
S	delta	Casirivimab and imdevimab	1261	S1261S	233	1919	1
S	delta	Casirivimab and imdevimab	1263	P1263L	1	6	0.552347
S	delta	Casirivimab and imdevimab	1263	P1263P	232	1912	0.552347
S	delta	Casirivimab and imdevimab	1264	V1264A	1	0	0.072262
S	delta	Casirivimab and imdevimab	1264	V1264L	8	93	0.072262
S	delta	Casirivimab and imdevimab	1264	V1264V	224	1829	0.072262
S	delta	Casirivimab and imdevimab	1265	L1265F	3	6	0.06299
S	delta	Casirivimab and imdevimab	1265	L1265L	229	1922	0.06299
