# Supplementary material for: Generation of SARS-CoV-2 escape mutations by monoclonal antibody therapy
Source: Nat Commun. 2023 Jun 7;14:3334. doi: 10.1038/s41467-023-37826-w (PMC10246534; doi:10.1038/s41467-023-37826-w)
Supplement: Supplementary file 5 — Source_data [file 41467_2023_37826_MOESM5_ESM.zip › Source_data_files/FigS1_S_Casirivimab and imdevimab_delta_AA_changes_pre-post-treatment_April125dayCutoff.csv]

gene	variant	treatment	pos	aminoacid	npost_uniquePatient	npre_uniquePatient	p2
S	delta	Casirivimab and imdevimab	5	L5F	0	22	0.623388
S	delta	Casirivimab and imdevimab	5	L5L	95	1784	0.623388
S	delta	Casirivimab and imdevimab	15	C15C	98	1810	1
S	delta	Casirivimab and imdevimab	15	C15F	0	1	1
S	delta	Casirivimab and imdevimab	19	T19I	0	1	1
S	delta	Casirivimab and imdevimab	19	T19R	98	1803	1
S	delta	Casirivimab and imdevimab	21	R21G	0	1	0.046227
S	delta	Casirivimab and imdevimab	21	R21I	1	1	0.046227
S	delta	Casirivimab and imdevimab	21	R21R	96	1807	0.046227
S	delta	Casirivimab and imdevimab	21	R21S	0	1	0.046227
S	delta	Casirivimab and imdevimab	21	R21T	1	2	0.046227
S	delta	Casirivimab and imdevimab	25	P25L	1	2	0.190387
S	delta	Casirivimab and imdevimab	25	P25P	97	1806	0.190387
S	delta	Casirivimab and imdevimab	25	P25S	0	1	0.190387
S	delta	Casirivimab and imdevimab	27	A27A	97	1807	0.146455
S	delta	Casirivimab and imdevimab	27	A27S	0	1	0.146455
S	delta	Casirivimab and imdevimab	27	A27V	1	1	0.146455
S	delta	Casirivimab and imdevimab	30	N30K	1	1	0.10042
S	delta	Casirivimab and imdevimab	30	N30N	97	1803	0.10042
S	delta	Casirivimab and imdevimab	33	T33I	1	4	0.232299
S	delta	Casirivimab and imdevimab	33	T33T	97	1803	0.232299
S	delta	Casirivimab and imdevimab	36	V36F	2	76	0.431236
S	delta	Casirivimab and imdevimab	36	V36V	95	1732	0.431236
S	delta	Casirivimab and imdevimab	54	L54F	0	4	1
S	delta	Casirivimab and imdevimab	54	L54L	71	1030	1
S	delta	Casirivimab and imdevimab	70	V70F	0	3	1
S	delta	Casirivimab and imdevimab	70	V70V	55	930	1
S	delta	Casirivimab and imdevimab	87	N87D	0	1	1
S	delta	Casirivimab and imdevimab	87	N87N	50	910	1
S	delta	Casirivimab and imdevimab	95	T95I	35	721	0.207376
S	delta	Casirivimab and imdevimab	95	T95T	14	188	0.207376
S	delta	Casirivimab and imdevimab	96	E96E	51	918	0.24036
S	delta	Casirivimab and imdevimab	96	E96V	1	4	0.24036
S	delta	Casirivimab and imdevimab	132	E132D	3	3	0.001909
S	delta	Casirivimab and imdevimab	132	E132E	42	883	0.001909
S	delta	Casirivimab and imdevimab	145	Y145D	0	1	0.846395
S	delta	Casirivimab and imdevimab	145	Y145H	8	178	0.846395
S	delta	Casirivimab and imdevimab	145	Y145Y	48	1169	0.846395
S	delta	Casirivimab and imdevimab	181	G181A	0	4	0.628087
S	delta	Casirivimab and imdevimab	181	G181E	0	6	0.628087
S	delta	Casirivimab and imdevimab	181	G181G	65	1491	0.628087
S	delta	Casirivimab and imdevimab	181	G181R	0	1	0.628087
S	delta	Casirivimab and imdevimab	181	G181V	1	11	0.628087
S	delta	Casirivimab and imdevimab	198	D198D	65	1514	1
S	delta	Casirivimab and imdevimab	198	D198G	0	1	1
S	delta	Casirivimab and imdevimab	221	S221L	1	3	0.156954
S	delta	Casirivimab and imdevimab	221	S221S	65	1512	0.156954
S	delta	Casirivimab and imdevimab	228	D228D	66	1510	1
S	delta	Casirivimab and imdevimab	228	D228Y	0	1	1
S	delta	Casirivimab and imdevimab	244	L244L	90	1813	1
S	delta	Casirivimab and imdevimab	244	L244S	0	2	1
S	delta	Casirivimab and imdevimab	248	Y248H	1	1	0.092569
S	delta	Casirivimab and imdevimab	248	Y248Y	90	1828	0.092569
S	delta	Casirivimab and imdevimab	251	P251L	3	9	0.016552
S	delta	Casirivimab and imdevimab	251	P251P	88	1822	0.016552
S	delta	Casirivimab and imdevimab	262	A262A	93	1809	0.42635
S	delta	Casirivimab and imdevimab	262	A262S	1	6	0.42635
S	delta	Casirivimab and imdevimab	262	A262V	0	4	0.42635
S	delta	Casirivimab and imdevimab	281	E281E	93	1818	0.182488
S	delta	Casirivimab and imdevimab	281	E281G	0	1	0.182488
S	delta	Casirivimab and imdevimab	281	E281K	0	1	0.182488
S	delta	Casirivimab and imdevimab	281	E281Q	1	1	0.182488
S	delta	Casirivimab and imdevimab	288	A288A	95	1820	1
S	delta	Casirivimab and imdevimab	288	A288V	0	1	1
S	delta	Casirivimab and imdevimab	327	V327I	1	1	0.097767
S	delta	Casirivimab and imdevimab	327	V327V	97	1856	0.097767
S	delta	Casirivimab and imdevimab	335	L335F	0	1	1
S	delta	Casirivimab and imdevimab	335	L335L	110	1922	1
S	delta	Casirivimab and imdevimab	337	P337L	0	1	1
S	delta	Casirivimab and imdevimab	337	P337P	110	1920	1
S	delta	Casirivimab and imdevimab	354	N354K	1	4	0.242107
S	delta	Casirivimab and imdevimab	354	N354N	108	1910	0.242107
S	delta	Casirivimab and imdevimab	362	V362F	1	1	0.104581
S	delta	Casirivimab and imdevimab	362	V362V	108	1919	0.104581
S	delta	Casirivimab and imdevimab	385	T385I	1	3	0.196286
S	delta	Casirivimab and imdevimab	385	T385T	107	1922	0.196286
S	delta	Casirivimab and imdevimab	406	E406D	1	0	0.002847
S	delta	Casirivimab and imdevimab	406	E406E	107	1925	0.002847
S	delta	Casirivimab and imdevimab	406	E406Q	1	0	0.002847
S	delta	Casirivimab and imdevimab	408	R408I	0	1	1
S	delta	Casirivimab and imdevimab	408	R408R	108	1922	1
S	delta	Casirivimab and imdevimab	414	Q414H	1	1	0.126054
S	delta	Casirivimab and imdevimab	414	Q414K	0	5	0.126054
S	delta	Casirivimab and imdevimab	414	Q414Q	107	1919	0.126054
S	delta	Casirivimab and imdevimab	418	I418I	108	1926	1
S	delta	Casirivimab and imdevimab	418	I418V	0	1	1
S	delta	Casirivimab and imdevimab	419	A419A	108	1925	1
S	delta	Casirivimab and imdevimab	419	A419T	0	1	1
S	delta	Casirivimab and imdevimab	440	N440K	1	0	0.053892
S	delta	Casirivimab and imdevimab	440	N440N	89	1580	0.053892
S	delta	Casirivimab and imdevimab	444	K444K	89	1583	0.053796
S	delta	Casirivimab and imdevimab	444	K444N	1	0	0.053796
S	delta	Casirivimab and imdevimab	446	G446G	70	1515	0
S	delta	Casirivimab and imdevimab	446	G446S	1	1	0
S	delta	Casirivimab and imdevimab	446	G446V	8	1	0
S	delta	Casirivimab and imdevimab	448	N448N	78	1519	0.049437
S	delta	Casirivimab and imdevimab	448	N448Y	1	0	0.049437
S	delta	Casirivimab and imdevimab	452	L452R	79	1509	1
S	delta	Casirivimab and imdevimab	452	L452W	0	1	1
S	delta	Casirivimab and imdevimab	453	Y453F	2	0	0.002409
S	delta	Casirivimab and imdevimab	453	Y453Y	77	1521	0.002409
S	delta	Casirivimab and imdevimab	455	L455F	3	2	7.70E-05
S	delta	Casirivimab and imdevimab	455	L455L	75	1517	7.70E-05
S	delta	Casirivimab and imdevimab	455	L455S	1	0	7.70E-05
S	delta	Casirivimab and imdevimab	456	F456F	78	1522	0.049344
S	delta	Casirivimab and imdevimab	456	F456L	1	0	0.049344
S	delta	Casirivimab and imdevimab	476	G476D	0	1	0.139154
S	delta	Casirivimab and imdevimab	476	G476G	77	1522	0.139154
S	delta	Casirivimab and imdevimab	476	G476S	1	1	0.139154
S	delta	Casirivimab and imdevimab	477	S477N	1	0	0.049938
S	delta	Casirivimab and imdevimab	477	S477S	79	1522	0.049938
S	delta	Casirivimab and imdevimab	484	E484D	0	1	0.015751
S	delta	Casirivimab and imdevimab	484	E484E	79	1515	0.015751
S	delta	Casirivimab and imdevimab	484	E484Q	3	7	0.015751
S	delta	Casirivimab and imdevimab	486	F486F	80	1525	0.050436
S	delta	Casirivimab and imdevimab	486	F486I	1	0	0.050436
S	delta	Casirivimab and imdevimab	490	F490F	82	1515	1
S	delta	Casirivimab and imdevimab	490	F490S	0	1	1
S	delta	Casirivimab and imdevimab	547	T547I	1	2	0.154801
S	delta	Casirivimab and imdevimab	547	T547T	110	1924	0.154801
S	delta	Casirivimab and imdevimab	561	P561P	111	1924	0.106968
S	delta	Casirivimab and imdevimab	561	P561S	1	1	0.106968
S	delta	Casirivimab and imdevimab	574	D574D	112	1927	1
S	delta	Casirivimab and imdevimab	574	D574Y	0	1	1
S	delta	Casirivimab and imdevimab	575	A575A	112	1927	1
S	delta	Casirivimab and imdevimab	575	A575S	0	1	1
S	delta	Casirivimab and imdevimab	621	P621P	111	1923	0.055037
S	delta	Casirivimab and imdevimab	621	P621S	1	0	0.055037
S	delta	Casirivimab and imdevimab	623	A623A	112	1921	1
S	delta	Casirivimab and imdevimab	623	A623V	0	2	1
S	delta	Casirivimab and imdevimab	647	A647A	113	1924	1
S	delta	Casirivimab and imdevimab	647	A647S	0	1	1
S	delta	Casirivimab and imdevimab	653	A653A	113	1921	1
S	delta	Casirivimab and imdevimab	653	A653V	0	3	1
S	delta	Casirivimab and imdevimab	655	H655H	113	1923	1
S	delta	Casirivimab and imdevimab	655	H655Y	0	1	1
S	delta	Casirivimab and imdevimab	658	N658N	113	1923	1
S	delta	Casirivimab and imdevimab	658	N658Y	0	1	1
S	delta	Casirivimab and imdevimab	661	E661D	1	1	0.107896
S	delta	Casirivimab and imdevimab	661	E661E	112	1923	0.107896
S	delta	Casirivimab and imdevimab	680	S680F	0	2	1
S	delta	Casirivimab and imdevimab	680	S680S	113	1927	1
S	delta	Casirivimab and imdevimab	689	S689I	1	3	0.238875
S	delta	Casirivimab and imdevimab	689	S689N	0	1	0.238875
S	delta	Casirivimab and imdevimab	689	S689S	106	1905	0.238875
S	delta	Casirivimab and imdevimab	691	S691F	0	1	1
S	delta	Casirivimab and imdevimab	691	S691S	106	1908	1
S	delta	Casirivimab and imdevimab	698	S698L	1	4	0.236562
S	delta	Casirivimab and imdevimab	698	S698S	105	1909	0.236562
S	delta	Casirivimab and imdevimab	720	I720I	104	1911	1
S	delta	Casirivimab and imdevimab	720	I720V	0	1	1
S	delta	Casirivimab and imdevimab	728	P728P	104	1911	1
S	delta	Casirivimab and imdevimab	728	P728S	0	1	1
S	delta	Casirivimab and imdevimab	765	R765H	0	1	1
S	delta	Casirivimab and imdevimab	765	R765R	103	1901	1
S	delta	Casirivimab and imdevimab	835	K835I	0	1	1
S	delta	Casirivimab and imdevimab	835	K835K	112	1915	1
S	delta	Casirivimab and imdevimab	854	K854K	111	1921	0.246516
S	delta	Casirivimab and imdevimab	854	K854N	1	4	0.246516
S	delta	Casirivimab and imdevimab	900	M900I	0	1	1
S	delta	Casirivimab and imdevimab	900	M900M	104	1842	1
S	delta	Casirivimab and imdevimab	922	L922F	0	2	1
S	delta	Casirivimab and imdevimab	922	L922L	105	1847	1
S	delta	Casirivimab and imdevimab	924	A924A	105	1847	1
S	delta	Casirivimab and imdevimab	924	A924S	0	1	1
S	delta	Casirivimab and imdevimab	939	S939F	1	9	0.425487
S	delta	Casirivimab and imdevimab	939	S939S	104	1838	0.425487
S	delta	Casirivimab and imdevimab	950	D950D	1	2	0.148238
S	delta	Casirivimab and imdevimab	950	D950N	93	1710	0.148238
S	delta	Casirivimab and imdevimab	1020	A1020A	108	1891	0.459292
S	delta	Casirivimab and imdevimab	1020	A1020F	0	1	0.459292
S	delta	Casirivimab and imdevimab	1020	A1020P	0	1	0.459292
S	delta	Casirivimab and imdevimab	1020	A1020S	1	8	0.459292
S	delta	Casirivimab and imdevimab	1049	L1049I	1	0	0.054978
S	delta	Casirivimab and imdevimab	1049	L1049L	110	1908	0.054978
S	delta	Casirivimab and imdevimab	1072	E1072E	113	1928	1
S	delta	Casirivimab and imdevimab	1072	E1072K	0	2	1
S	delta	Casirivimab and imdevimab	1076	T1076A	1	2	0.203601
S	delta	Casirivimab and imdevimab	1076	T1076I	0	1	0.203601
S	delta	Casirivimab and imdevimab	1076	T1076T	112	1928	0.203601
S	delta	Casirivimab and imdevimab	1099	G1099G	113	1928	1
S	delta	Casirivimab and imdevimab	1099	G1099V	0	1	1
S	delta	Casirivimab and imdevimab	1104	V1104L	0	19	0.620964
S	delta	Casirivimab and imdevimab	1104	V1104V	113	1910	0.620964
S	delta	Casirivimab and imdevimab	1112	P1112P	113	1928	1
S	delta	Casirivimab and imdevimab	1112	P1112S	0	1	1
S	delta	Casirivimab and imdevimab	1122	V1122L	1	3	0.202403
S	delta	Casirivimab and imdevimab	1122	V1122V	111	1924	0.202403
S	delta	Casirivimab and imdevimab	1127	D1127D	112	1918	0.329753
S	delta	Casirivimab and imdevimab	1127	D1127G	1	6	0.329753
S	delta	Casirivimab and imdevimab	1133	V1133I	1	9	0.435779
S	delta	Casirivimab and imdevimab	1133	V1133V	112	1914	0.435779
S	delta	Casirivimab and imdevimab	1139	D1139D	113	1925	1
S	delta	Casirivimab and imdevimab	1139	D1139H	0	1	1
S	delta	Casirivimab and imdevimab	1141	L1141F	1	13	0.551225
S	delta	Casirivimab and imdevimab	1141	L1141L	112	1912	0.551225
S	delta	Casirivimab and imdevimab	1162	P1162L	1	5	0.336519
S	delta	Casirivimab and imdevimab	1162	P1162P	111	1911	0.336519
S	delta	Casirivimab and imdevimab	1162	P1162S	0	8	0.336519
S	delta	Casirivimab and imdevimab	1195	E1195A	0	1	1
S	delta	Casirivimab and imdevimab	1195	E1195E	106	1824	1
S	delta	Casirivimab and imdevimab	1201	Q1201K	1	3	0.202485
S	delta	Casirivimab and imdevimab	1201	Q1201Q	105	1820	0.202485
S	delta	Casirivimab and imdevimab	1203	L1203F	0	1	1
S	delta	Casirivimab and imdevimab	1203	L1203L	106	1822	1
S	delta	Casirivimab and imdevimab	1209	Y1209H	0	1	1
S	delta	Casirivimab and imdevimab	1209	Y1209Y	106	1822	1
S	delta	Casirivimab and imdevimab	1215	Y1215H	0	1	1
S	delta	Casirivimab and imdevimab	1215	Y1215Y	106	1822	1
S	delta	Casirivimab and imdevimab	1235	C1235C	106	1820	1
S	delta	Casirivimab and imdevimab	1235	C1235F	0	1	1
S	delta	Casirivimab and imdevimab	1247	C1247C	105	1820	0.326743
S	delta	Casirivimab and imdevimab	1247	C1247F	1	3	0.326743
S	delta	Casirivimab and imdevimab	1247	C1247S	0	3	0.326743
S	delta	Casirivimab and imdevimab	1263	P1263L	1	6	0.327013
S	delta	Casirivimab and imdevimab	1263	P1263P	110	1904	0.327013
S	delta	Casirivimab and imdevimab	1264	V1264L	5	93	1
S	delta	Casirivimab and imdevimab	1264	V1264V	106	1821	1
S	delta	Casirivimab and imdevimab	1265	L1265F	1	6	0.327983
S	delta	Casirivimab and imdevimab	1265	L1265L	111	1914	0.327983
