# Supplementary material for: Generation of SARS-CoV-2 escape mutations by monoclonal antibody therapy
Source: Nat Commun. 2023 Jun 7;14:3334. doi: 10.1038/s41467-023-37826-w (PMC10246534; doi:10.1038/s41467-023-37826-w)
Supplement: Supplementary file 5 — Source_data [file 41467_2023_37826_MOESM5_ESM.zip › Source_data_files/FigS1_S_Sotrovimab_BA.1_AA_changes_pre-post-treatment_April120dayCutoff.csv]

gene	variant	treatment	pos	aminoacid	npost_uniquePatient	npre_uniquePatient	p2
S	BA.1	Sotrovimab	5	L5F	5	39	0.798201
S	BA.1	Sotrovimab	5	L5L	398	3596	0.798201
S	BA.1	Sotrovimab	9	P9L	0	2	0.409185
S	BA.1	Sotrovimab	9	P9P	402	3629	0.409185
S	BA.1	Sotrovimab	9	P9S	1	2	0.409185
S	BA.1	Sotrovimab	18	L18F	0	5	0.316465
S	BA.1	Sotrovimab	18	L18L	400	3624	0.316465
S	BA.1	Sotrovimab	18	L18P	3	12	0.316465
S	BA.1	Sotrovimab	25	P25P	397	3621	1
S	BA.1	Sotrovimab	25	P25T	0	1	1
S	BA.1	Sotrovimab	26	P26L	0	2	1
S	BA.1	Sotrovimab	26	P26P	398	3623	1
S	BA.1	Sotrovimab	47	V47I	1	1	0.190291
S	BA.1	Sotrovimab	47	V47V	401	3611	0.190291
S	BA.1	Sotrovimab	49	H49H	400	3610	0.052361
S	BA.1	Sotrovimab	49	H49Y	2	2	0.052361
S	BA.1	Sotrovimab	64	W64R	1	0	0.100474
S	BA.1	Sotrovimab	64	W64W	402	3608	0.100474
S	BA.1	Sotrovimab	67	A67A	5	4	0.000885
S	BA.1	Sotrovimab	67	A67V	388	3523	0.000885
S	BA.1	Sotrovimab	71	S71F	1	0	0.100408
S	BA.1	Sotrovimab	71	S71S	393	3530	0.100408
S	BA.1	Sotrovimab	87	N87K	0	1	1
S	BA.1	Sotrovimab	87	N87N	386	3408	1
S	BA.1	Sotrovimab	98	S98F	1	6	0.521418
S	BA.1	Sotrovimab	98	S98S	390	3519	0.521418
S	BA.1	Sotrovimab	136	C136C	393	3546	1
S	BA.1	Sotrovimab	136	C136F	0	1	1
S	BA.1	Sotrovimab	138	D138D	393	3534	0.27168
S	BA.1	Sotrovimab	138	D138N	1	2	0.27168
S	BA.1	Sotrovimab	140	F140F	392	3535	1
S	BA.1	Sotrovimab	140	F140L	0	1	1
S	BA.1	Sotrovimab	145	Y145D	1	1	0.5
S	BA.1	Sotrovimab	145	Y145N	0	2	0.5
S	BA.1	Sotrovimab	145	Y145Y	0	4	0.5
S	BA.1	Sotrovimab	146	H146H	354	3381	0.258773
S	BA.1	Sotrovimab	146	H146P	0	1	0.258773
S	BA.1	Sotrovimab	146	H146Y	1	1	0.258773
S	BA.1	Sotrovimab	148	N148N	354	3383	0.094971
S	BA.1	Sotrovimab	148	N148T	1	0	0.094971
S	BA.1	Sotrovimab	155	S155N	0	1	1
S	BA.1	Sotrovimab	155	S155S	342	3324	1
S	BA.1	Sotrovimab	156	E156A	1	1	0.254429
S	BA.1	Sotrovimab	156	E156D	0	1	0.254429
S	BA.1	Sotrovimab	156	E156E	342	3335	0.254429
S	BA.1	Sotrovimab	157	F157F	340	3303	0.496998
S	BA.1	Sotrovimab	157	F157L	1	6	0.496998
S	BA.1	Sotrovimab	181	G181G	350	3381	1
S	BA.1	Sotrovimab	181	G181R	0	1	1
S	BA.1	Sotrovimab	183	Q183H	0	1	1
S	BA.1	Sotrovimab	183	Q183Q	351	3382	1
S	BA.1	Sotrovimab	213	V213L	1	1	0.175151
S	BA.1	Sotrovimab	213	V213V	336	3334	0.175151
S	BA.1	Sotrovimab	230	P230P	346	3378	1
S	BA.1	Sotrovimab	230	P230T	0	1	1
S	BA.1	Sotrovimab	252	G252G	387	3580	1
S	BA.1	Sotrovimab	252	G252S	0	1	1
S	BA.1	Sotrovimab	255	S255F	1	4	0.400853
S	BA.1	Sotrovimab	255	S255S	385	3576	0.400853
S	BA.1	Sotrovimab	257	G257D	1	1	0.18369
S	BA.1	Sotrovimab	257	G257G	381	3576	0.18369
S	BA.1	Sotrovimab	309	E309E	398	3581	0.656802
S	BA.1	Sotrovimab	309	E309Q	2	13	0.656802
S	BA.1	Sotrovimab	323	T323I	1	4	0.409427
S	BA.1	Sotrovimab	323	T323T	393	3545	0.409427
S	BA.1	Sotrovimab	337	P337L	1	0	0
S	BA.1	Sotrovimab	337	P337P	371	3553	0
S	BA.1	Sotrovimab	337	P337R	4	0	0
S	BA.1	Sotrovimab	337	P337S	11	0	0
S	BA.1	Sotrovimab	339	G339D	392	3536	0.631755
S	BA.1	Sotrovimab	339	G339G	0	13	0.631755
S	BA.1	Sotrovimab	340	E340A	7	2	0
S	BA.1	Sotrovimab	340	E340D	17	2	0
S	BA.1	Sotrovimab	340	E340E	323	3535	0
S	BA.1	Sotrovimab	340	E340G	1	0	0
S	BA.1	Sotrovimab	340	E340K	9	0	0
S	BA.1	Sotrovimab	340	E340V	1	0	0
S	BA.1	Sotrovimab	346	R346K	144	1473	0.162196
S	BA.1	Sotrovimab	346	R346R	250	2103	0.162196
S	BA.1	Sotrovimab	346	R346T	0	3	0.162196
S	BA.1	Sotrovimab	354	N354H	1	0	0.100178
S	BA.1	Sotrovimab	354	N354N	392	3530	0.100178
S	BA.1	Sotrovimab	356	K356K	357	3400	1.00E-06
S	BA.1	Sotrovimab	356	K356T	6	0	1.00E-06
S	BA.1	Sotrovimab	357	R357K	0	1	1
S	BA.1	Sotrovimab	357	R357R	365	3395	1
S	BA.1	Sotrovimab	368	L368I	1	4	0.39281
S	BA.1	Sotrovimab	368	L368L	348	3324	0.39281
S	BA.1	Sotrovimab	444	K444K	210	2637	0.074087
S	BA.1	Sotrovimab	444	K444T	1	0	0.074087
S	BA.1	Sotrovimab	455	L455L	210	2636	0.074113
S	BA.1	Sotrovimab	455	L455W	1	0	0.074113
S	BA.1	Sotrovimab	460	N460K	0	1	1
S	BA.1	Sotrovimab	460	N460N	212	2638	1
S	BA.1	Sotrovimab	484	E484A	293	2781	0.221488
S	BA.1	Sotrovimab	484	E484E	0	2	0.221488
S	BA.1	Sotrovimab	484	E484T	0	1	0.221488
S	BA.1	Sotrovimab	484	E484V	2	3	0.221488
S	BA.1	Sotrovimab	493	Q493L	0	4	0.000654
S	BA.1	Sotrovimab	493	Q493Q	4	1	0.000654
S	BA.1	Sotrovimab	493	Q493R	349	3386	0.000654
S	BA.1	Sotrovimab	498	Q498Q	0	3	1
S	BA.1	Sotrovimab	498	Q498R	336	3175	1
S	BA.1	Sotrovimab	533	L533F	0	1	1
S	BA.1	Sotrovimab	533	L533L	411	3649	1
S	BA.1	Sotrovimab	551	V551I	1	2	0.273868
S	BA.1	Sotrovimab	551	V551V	410	3650	0.273868
S	BA.1	Sotrovimab	566	G566G	411	3655	0.101303
S	BA.1	Sotrovimab	566	G566S	1	0	0.101303
S	BA.1	Sotrovimab	574	D574D	414	3661	0.101816
S	BA.1	Sotrovimab	574	D574V	1	0	0.101816
S	BA.1	Sotrovimab	626	A626A	408	3643	0.189798
S	BA.1	Sotrovimab	626	A626S	2	4	0.189798
S	BA.1	Sotrovimab	626	A626V	0	2	0.189798
S	BA.1	Sotrovimab	628	Q628K	3	34	1
S	BA.1	Sotrovimab	628	Q628Q	405	3607	1
S	BA.1	Sotrovimab	628	Q628R	0	6	1
S	BA.1	Sotrovimab	631	P631P	408	3649	0.100789
S	BA.1	Sotrovimab	631	P631S	1	0	0.100789
S	BA.1	Sotrovimab	643	F643F	406	3624	0.56979
S	BA.1	Sotrovimab	643	F643L	4	29	0.56979
S	BA.1	Sotrovimab	647	A647A	407	3648	0.016192
S	BA.1	Sotrovimab	647	A647S	3	3	0.016192
S	BA.1	Sotrovimab	655	H655H	0	2	1
S	BA.1	Sotrovimab	655	H655Y	409	3649	1
S	BA.1	Sotrovimab	672	A672A	411	3652	0.3478
S	BA.1	Sotrovimab	672	A672T	0	1	0.3478
S	BA.1	Sotrovimab	672	A672V	1	2	0.3478
S	BA.1	Sotrovimab	675	Q675H	0	3	1
S	BA.1	Sotrovimab	675	Q675Q	411	3653	1
S	BA.1	Sotrovimab	684	A684A	361	3509	0.178265
S	BA.1	Sotrovimab	684	A684V	1	1	0.178265
S	BA.1	Sotrovimab	688	A688A	359	3502	0.214142
S	BA.1	Sotrovimab	688	A688S	0	1	0.214142
S	BA.1	Sotrovimab	688	A688V	2	5	0.214142
S	BA.1	Sotrovimab	701	A701A	271	2820	0.085486
S	BA.1	Sotrovimab	701	A701V	86	712	0.085486
S	BA.1	Sotrovimab	728	P728L	0	1	1
S	BA.1	Sotrovimab	728	P728P	348	3475	1
S	BA.1	Sotrovimab	765	R765L	0	1	1
S	BA.1	Sotrovimab	765	R765R	350	3351	1
S	BA.1	Sotrovimab	783	A783A	402	3631	0.099901
S	BA.1	Sotrovimab	783	A783S	1	0	0.099901
S	BA.1	Sotrovimab	795	K795K	404	3637	1
S	BA.1	Sotrovimab	795	K795T	0	1	1
S	BA.1	Sotrovimab	796	D796D	0	8	1
S	BA.1	Sotrovimab	796	D796H	0	1	1
S	BA.1	Sotrovimab	796	D796Y	402	3629	1
S	BA.1	Sotrovimab	798	G798G	402	3636	0.189577
S	BA.1	Sotrovimab	798	G798S	1	1	0.189577
S	BA.1	Sotrovimab	808	D808D	402	3625	1
S	BA.1	Sotrovimab	808	D808N	0	2	1
S	BA.1	Sotrovimab	812	P812L	0	1	1
S	BA.1	Sotrovimab	812	P812P	404	3626	1
S	BA.1	Sotrovimab	831	A831A	404	3634	1
S	BA.1	Sotrovimab	831	A831V	0	8	1
S	BA.1	Sotrovimab	845	A845A	403	3642	0.34336
S	BA.1	Sotrovimab	845	A845S	0	1	0.34336
S	BA.1	Sotrovimab	845	A845V	1	2	0.34336
S	BA.1	Sotrovimab	853	Q853Q	401	3640	0.188998
S	BA.1	Sotrovimab	853	Q853R	1	1	0.188998
S	BA.1	Sotrovimab	859	T859I	0	2	1
S	BA.1	Sotrovimab	859	T859T	403	3635	1
S	BA.1	Sotrovimab	860	V860I	0	1	1
S	BA.1	Sotrovimab	860	V860V	403	3634	1
S	BA.1	Sotrovimab	896	I896I	410	3648	0.192238
S	BA.1	Sotrovimab	896	I896L	1	1	0.192238
S	BA.1	Sotrovimab	942	A942A	407	3646	0.109677
S	BA.1	Sotrovimab	942	A942S	0	2	0.109677
S	BA.1	Sotrovimab	942	A942V	1	0	0.109677
S	BA.1	Sotrovimab	969	N969K	413	3656	0.19307
S	BA.1	Sotrovimab	969	N969N	1	1	0.19307
S	BA.1	Sotrovimab	981	L981F	413	3654	0.348937
S	BA.1	Sotrovimab	981	L981L	1	2	0.348937
S	BA.1	Sotrovimab	981	L981S	0	1	0.348937
S	BA.1	Sotrovimab	985	D985D	414	3656	1
S	BA.1	Sotrovimab	985	D985E	0	1	1
S	BA.1	Sotrovimab	986	K986K	414	3656	1
S	BA.1	Sotrovimab	986	K986R	0	1	1
S	BA.1	Sotrovimab	990	E990D	1	1	0.19307
S	BA.1	Sotrovimab	990	E990E	413	3656	0.19307
S	BA.1	Sotrovimab	1005	Q1005H	0	2	1
S	BA.1	Sotrovimab	1005	Q1005Q	406	3643	1
S	BA.1	Sotrovimab	1020	A1020A	407	3642	0.345949
S	BA.1	Sotrovimab	1020	A1020S	1	2	0.345949
S	BA.1	Sotrovimab	1020	A1020V	0	1	0.345949
S	BA.1	Sotrovimab	1045	K1045K	410	3637	1
S	BA.1	Sotrovimab	1045	K1045N	0	1	1
S	BA.1	Sotrovimab	1070	A1070A	414	3653	1
S	BA.1	Sotrovimab	1070	A1070V	0	1	1
S	BA.1	Sotrovimab	1078	A1078A	414	3661	0.101816
S	BA.1	Sotrovimab	1078	A1078S	1	0	0.101816
S	BA.1	Sotrovimab	1081	I1081I	389	3474	0.497132
S	BA.1	Sotrovimab	1081	I1081V	26	201	0.497132
S	BA.1	Sotrovimab	1084	D1084D	412	3658	0.101449
S	BA.1	Sotrovimab	1084	D1084E	1	0	0.101449
S	BA.1	Sotrovimab	1101	H1101H	412	3655	0.101524
S	BA.1	Sotrovimab	1101	H1101Y	1	0	0.101524
S	BA.1	Sotrovimab	1132	I1132I	410	3646	0.05366
S	BA.1	Sotrovimab	1132	I1132V	2	2	0.05366
S	BA.1	Sotrovimab	1136	T1136K	0	2	1
S	BA.1	Sotrovimab	1136	T1136T	412	3644	1
S	BA.1	Sotrovimab	1147	S1147L	2	0	0.010305
S	BA.1	Sotrovimab	1147	S1147S	411	3651	0.010305
S	BA.1	Sotrovimab	1162	P1162A	0	1	0.474047
S	BA.1	Sotrovimab	1162	P1162L	1	7	0.474047
S	BA.1	Sotrovimab	1162	P1162P	411	3642	0.474047
S	BA.1	Sotrovimab	1162	P1162R	0	1	0.474047
S	BA.1	Sotrovimab	1162	P1162S	1	3	0.474047
S	BA.1	Sotrovimab	1201	Q1201K	0	1	1
S	BA.1	Sotrovimab	1201	Q1201Q	383	3579	1
S	BA.1	Sotrovimab	1228	V1228L	1	0	0.096392
S	BA.1	Sotrovimab	1228	V1228V	381	3581	0.096392
S	BA.1	Sotrovimab	1229	M1229I	0	1	1
S	BA.1	Sotrovimab	1229	M1229M	382	3580	1
S	BA.1	Sotrovimab	1237	M1237I	0	1	1
S	BA.1	Sotrovimab	1237	M1237M	380	3582	1
S	BA.1	Sotrovimab	1251	G1251G	406	3650	1
S	BA.1	Sotrovimab	1251	G1251R	0	1	1
S	BA.1	Sotrovimab	1254	C1254C	406	3650	1
S	BA.1	Sotrovimab	1254	C1254F	0	1	1
S	BA.1	Sotrovimab	1260	D1260D	405	3637	1
S	BA.1	Sotrovimab	1260	D1260Y	0	1	1
