# Supplementary material for: Generation of SARS-CoV-2 escape mutations by monoclonal antibody therapy
Source: Nat Commun. 2023 Jun 7;14:3334. doi: 10.1038/s41467-023-37826-w (PMC10246534; doi:10.1038/s41467-023-37826-w)
Supplement: Supplementary file 5 — Source_data [file 41467_2023_37826_MOESM5_ESM.zip › Source_data_files/FigS1_S_Sotrovimab_BA.1_AA_changes_pre-post-treatment_April125dayCutoff.csv]

gene	variant	treatment	pos	aminoacid	npost_uniquePatient	npre_uniquePatient	p2
S	BA.1	Sotrovimab	5	L5F	3	39	0.740582
S	BA.1	Sotrovimab	5	L5L	233	3596	0.740582
S	BA.1	Sotrovimab	12	S12F	0	2	1
S	BA.1	Sotrovimab	12	S12S	236	3632	1
S	BA.1	Sotrovimab	18	L18F	0	5	0.090387
S	BA.1	Sotrovimab	18	L18L	234	3624	0.090387
S	BA.1	Sotrovimab	18	L18P	3	12	0.090387
S	BA.1	Sotrovimab	20	T20I	0	1	1
S	BA.1	Sotrovimab	20	T20T	235	3625	1
S	BA.1	Sotrovimab	33	T33I	0	1	1
S	BA.1	Sotrovimab	33	T33T	235	3625	1
S	BA.1	Sotrovimab	64	W64R	1	0	0.060661
S	BA.1	Sotrovimab	64	W64W	232	3608	0.060661
S	BA.1	Sotrovimab	67	A67A	3	4	0.006294
S	BA.1	Sotrovimab	67	A67V	223	3523	0.006294
S	BA.1	Sotrovimab	71	S71F	1	0	0.060421
S	BA.1	Sotrovimab	71	S71S	226	3530	0.060421
S	BA.1	Sotrovimab	83	V83F	0	1	1
S	BA.1	Sotrovimab	83	V83V	221	3415	1
S	BA.1	Sotrovimab	105	I105I	226	3519	1
S	BA.1	Sotrovimab	105	I105L	0	2	1
S	BA.1	Sotrovimab	111	D111D	231	3552	1
S	BA.1	Sotrovimab	111	D111N	0	1	1
S	BA.1	Sotrovimab	138	D138D	228	3534	0.171639
S	BA.1	Sotrovimab	138	D138N	1	2	0.171639
S	BA.1	Sotrovimab	140	F140F	229	3535	1
S	BA.1	Sotrovimab	140	F140L	0	1	1
S	BA.1	Sotrovimab	145	Y145D	1	1	0.5
S	BA.1	Sotrovimab	145	Y145N	0	2	0.5
S	BA.1	Sotrovimab	145	Y145Y	0	4	0.5
S	BA.1	Sotrovimab	146	H146H	206	3381	0.163241
S	BA.1	Sotrovimab	146	H146P	0	1	0.163241
S	BA.1	Sotrovimab	146	H146Y	1	1	0.163241
S	BA.1	Sotrovimab	148	N148N	206	3383	0.05766
S	BA.1	Sotrovimab	148	N148T	1	0	0.05766
S	BA.1	Sotrovimab	151	S151R	0	1	1
S	BA.1	Sotrovimab	151	S151S	200	3327	1
S	BA.1	Sotrovimab	177	M177M	193	3170	1
S	BA.1	Sotrovimab	177	M177V	0	3	1
S	BA.1	Sotrovimab	183	Q183H	0	1	1
S	BA.1	Sotrovimab	183	Q183Q	204	3382	1
S	BA.1	Sotrovimab	250	T250I	0	1	1
S	BA.1	Sotrovimab	250	T250T	224	3580	1
S	BA.1	Sotrovimab	253	D253D	222	3578	1
S	BA.1	Sotrovimab	253	D253G	0	1	1
S	BA.1	Sotrovimab	257	G257D	1	1	0.112538
S	BA.1	Sotrovimab	257	G257G	219	3576	0.112538
S	BA.1	Sotrovimab	261	G261G	223	3577	1
S	BA.1	Sotrovimab	261	G261S	0	2	1
S	BA.1	Sotrovimab	309	E309E	229	3581	0.228334
S	BA.1	Sotrovimab	309	E309Q	2	13	0.228334
S	BA.1	Sotrovimab	323	T323I	1	4	0.266675
S	BA.1	Sotrovimab	323	T323T	226	3545	0.266675
S	BA.1	Sotrovimab	337	P337L	1	0	0
S	BA.1	Sotrovimab	337	P337P	201	3553	0
S	BA.1	Sotrovimab	337	P337R	4	0	0
S	BA.1	Sotrovimab	337	P337S	11	0	0
S	BA.1	Sotrovimab	340	E340A	7	2	0
S	BA.1	Sotrovimab	340	E340D	17	2	0
S	BA.1	Sotrovimab	340	E340E	152	3535	0
S	BA.1	Sotrovimab	340	E340G	1	0	0
S	BA.1	Sotrovimab	340	E340K	9	0	0
S	BA.1	Sotrovimab	340	E340V	1	0	0
S	BA.1	Sotrovimab	346	R346K	81	1473	0.284725
S	BA.1	Sotrovimab	346	R346R	143	2103	0.284725
S	BA.1	Sotrovimab	346	R346T	0	3	0.284725
S	BA.1	Sotrovimab	356	K356K	205	3400	0
S	BA.1	Sotrovimab	356	K356T	6	0	0
S	BA.1	Sotrovimab	368	L368I	1	4	0.254266
S	BA.1	Sotrovimab	368	L368L	200	3324	0.254266
S	BA.1	Sotrovimab	373	S373P	199	3316	1
S	BA.1	Sotrovimab	373	S373S	0	3	1
S	BA.1	Sotrovimab	378	K378K	198	3318	1
S	BA.1	Sotrovimab	378	K378R	0	1	1
S	BA.1	Sotrovimab	408	R408R	168	2787	1
S	BA.1	Sotrovimab	408	R408S	0	1	1
S	BA.1	Sotrovimab	417	K417K	0	1	1
S	BA.1	Sotrovimab	417	K417N	124	2652	1
S	BA.1	Sotrovimab	444	K444K	122	2637	0.044565
S	BA.1	Sotrovimab	444	K444T	1	0	0.044565
S	BA.1	Sotrovimab	455	L455L	121	2636	0.044235
S	BA.1	Sotrovimab	455	L455W	1	0	0.044235
S	BA.1	Sotrovimab	484	E484A	169	2781	0.073913
S	BA.1	Sotrovimab	484	E484E	0	2	0.073913
S	BA.1	Sotrovimab	484	E484T	0	1	0.073913
S	BA.1	Sotrovimab	484	E484V	2	3	0.073913
S	BA.1	Sotrovimab	493	Q493L	0	4	0.000108
S	BA.1	Sotrovimab	493	Q493Q	4	1	0.000108
S	BA.1	Sotrovimab	493	Q493R	202	3386	0.000108
S	BA.1	Sotrovimab	498	Q498Q	0	3	1
S	BA.1	Sotrovimab	498	Q498R	196	3175	1
S	BA.1	Sotrovimab	551	V551I	1	2	0.173226
S	BA.1	Sotrovimab	551	V551V	238	3650	0.173226
S	BA.1	Sotrovimab	566	G566G	238	3655	0.061376
S	BA.1	Sotrovimab	566	G566S	1	0	0.061376
S	BA.1	Sotrovimab	574	D574D	241	3661	0.062004
S	BA.1	Sotrovimab	574	D574V	1	0	0.062004
S	BA.1	Sotrovimab	614	D614D	0	1	1
S	BA.1	Sotrovimab	614	D614G	239	3648	1
S	BA.1	Sotrovimab	619	E619D	0	1	1
S	BA.1	Sotrovimab	619	E619E	239	3648	1
S	BA.1	Sotrovimab	623	A623A	239	3648	1
S	BA.1	Sotrovimab	623	A623S	0	1	1
S	BA.1	Sotrovimab	626	A626A	238	3643	0.358821
S	BA.1	Sotrovimab	626	A626S	1	4	0.358821
S	BA.1	Sotrovimab	626	A626V	0	2	0.358821
S	BA.1	Sotrovimab	631	P631P	237	3649	0.06123
S	BA.1	Sotrovimab	631	P631S	1	0	0.06123
S	BA.1	Sotrovimab	643	F643F	238	3624	1
S	BA.1	Sotrovimab	643	F643L	1	29	1
S	BA.1	Sotrovimab	647	A647A	236	3648	0.032977
S	BA.1	Sotrovimab	647	A647S	2	3	0.032977
S	BA.1	Sotrovimab	672	A672A	239	3652	0.224689
S	BA.1	Sotrovimab	672	A672T	0	1	0.224689
S	BA.1	Sotrovimab	672	A672V	1	2	0.224689
S	BA.1	Sotrovimab	684	A684A	203	3509	0.106852
S	BA.1	Sotrovimab	684	A684V	1	1	0.106852
S	BA.1	Sotrovimab	690	Q690Q	201	3504	1
S	BA.1	Sotrovimab	690	Q690R	0	1	1
S	BA.1	Sotrovimab	701	A701A	160	2820	0.928072
S	BA.1	Sotrovimab	701	A701V	41	712	0.928072
S	BA.1	Sotrovimab	764	N764K	200	3354	1
S	BA.1	Sotrovimab	764	N764N	0	2	1
S	BA.1	Sotrovimab	783	A783A	231	3631	0.060057
S	BA.1	Sotrovimab	783	A783S	1	0	0.060057
S	BA.1	Sotrovimab	795	K795K	232	3637	1
S	BA.1	Sotrovimab	795	K795T	0	1	1
S	BA.1	Sotrovimab	812	P812L	0	1	1
S	BA.1	Sotrovimab	812	P812P	232	3626	1
S	BA.1	Sotrovimab	827	T827A	0	1	1
S	BA.1	Sotrovimab	827	T827T	232	3640	1
S	BA.1	Sotrovimab	845	A845A	231	3642	0.218797
S	BA.1	Sotrovimab	845	A845S	0	1	0.218797
S	BA.1	Sotrovimab	845	A845V	1	2	0.218797
S	BA.1	Sotrovimab	853	Q853Q	228	3640	0.114859
S	BA.1	Sotrovimab	853	Q853R	1	1	0.114859
S	BA.1	Sotrovimab	854	K854K	231	3642	1
S	BA.1	Sotrovimab	854	K854N	0	1	1
S	BA.1	Sotrovimab	856	N856K	230	3636	1
S	BA.1	Sotrovimab	856	N856N	0	4	1
S	BA.1	Sotrovimab	871	A871A	233	3636	1
S	BA.1	Sotrovimab	871	A871V	0	1	1
S	BA.1	Sotrovimab	896	I896I	239	3648	1
S	BA.1	Sotrovimab	896	I896L	0	1	1
S	BA.1	Sotrovimab	929	S929I	0	1	1
S	BA.1	Sotrovimab	929	S929S	238	3648	1
S	BA.1	Sotrovimab	940	S940F	0	3	1
S	BA.1	Sotrovimab	940	S940S	235	3644	1
S	BA.1	Sotrovimab	969	N969K	240	3656	0.119846
S	BA.1	Sotrovimab	969	N969N	1	1	0.119846
S	BA.1	Sotrovimab	981	L981F	240	3654	0.225381
S	BA.1	Sotrovimab	981	L981L	1	2	0.225381
S	BA.1	Sotrovimab	981	L981S	0	1	0.225381
S	BA.1	Sotrovimab	1045	K1045K	238	3637	1
S	BA.1	Sotrovimab	1045	K1045N	0	1	1
S	BA.1	Sotrovimab	1081	I1081I	224	3474	0.308143
S	BA.1	Sotrovimab	1081	I1081V	17	201	0.308143
S	BA.1	Sotrovimab	1084	D1084D	239	3658	0.06157
S	BA.1	Sotrovimab	1084	D1084E	1	0	0.06157
S	BA.1	Sotrovimab	1091	R1091L	0	1	1
S	BA.1	Sotrovimab	1091	R1091R	237	3645	1
S	BA.1	Sotrovimab	1101	H1101H	240	3655	0.061858
S	BA.1	Sotrovimab	1101	H1101Y	1	0	0.061858
S	BA.1	Sotrovimab	1117	T1117I	0	2	1
S	BA.1	Sotrovimab	1117	T1117T	241	3652	1
S	BA.1	Sotrovimab	1132	I1132I	238	3646	0.020956
S	BA.1	Sotrovimab	1132	I1132V	2	2	0.020956
S	BA.1	Sotrovimab	1146	D1146D	239	3621	1
S	BA.1	Sotrovimab	1146	D1146Y	0	2	1
S	BA.1	Sotrovimab	1159	H1159H	241	3653	1
S	BA.1	Sotrovimab	1159	H1159L	0	1	1
S	BA.1	Sotrovimab	1163	D1163D	241	3653	1
S	BA.1	Sotrovimab	1163	D1163G	0	1	1
S	BA.1	Sotrovimab	1192	N1192N	226	3584	1
S	BA.1	Sotrovimab	1192	N1192S	0	1	1
S	BA.1	Sotrovimab	1201	Q1201K	0	1	1
S	BA.1	Sotrovimab	1201	Q1201Q	224	3579	1
S	BA.1	Sotrovimab	1228	V1228L	1	0	0.05887
S	BA.1	Sotrovimab	1228	V1228V	223	3581	0.05887
S	BA.1	Sotrovimab	1243	C1243C	223	3591	1
S	BA.1	Sotrovimab	1243	C1243F	0	1	1
S	BA.1	Sotrovimab	1264	V1264A	0	1	0.721329
S	BA.1	Sotrovimab	1264	V1264L	0	2	0.721329
S	BA.1	Sotrovimab	1264	V1264M	2	23	0.721329
S	BA.1	Sotrovimab	1264	V1264V	235	3615	0.721329
S	BA.1	Sotrovimab	1273	T1273I	0	2	1
S	BA.1	Sotrovimab	1273	T1273T	241	3658	1
