# Supplementary material for: Generation of SARS-CoV-2 escape mutations by monoclonal antibody therapy
Source: Nat Commun. 2023 Jun 7;14:3334. doi: 10.1038/s41467-023-37826-w (PMC10246534; doi:10.1038/s41467-023-37826-w)
Supplement: Supplementary file 5 — Source_data [file 41467_2023_37826_MOESM5_ESM.zip › Source_data_files/FigS1_S_Sotrovimab_BA.2_AA_changes_pre-post-treatment_April120dayCutoff.csv]

gene	variant	treatment	pos	aminoacid	npost_uniquePatient	npre_uniquePatient	p2
S	BA.2	Sotrovimab	5	L5F	0	11	1
S	BA.2	Sotrovimab	5	L5L	113	1550	1
S	BA.2	Sotrovimab	19	T19I	113	1556	1
S	BA.2	Sotrovimab	19	T19L	0	1	1
S	BA.2	Sotrovimab	151	S151I	0	1	1
S	BA.2	Sotrovimab	151	S151S	113	1558	1
S	BA.2	Sotrovimab	157	F157F	112	1562	0.067463
S	BA.2	Sotrovimab	157	F157S	1	0	0.067463
S	BA.2	Sotrovimab	209	P209L	0	3	1
S	BA.2	Sotrovimab	209	P209P	113	1560	1
S	BA.2	Sotrovimab	210	I210I	112	1557	0.387085
S	BA.2	Sotrovimab	210	I210T	1	6	0.387085
S	BA.2	Sotrovimab	212	L212L	110	1559	0.186337
S	BA.2	Sotrovimab	212	L212S	1	2	0.186337
S	BA.2	Sotrovimab	237	R237K	0	1	1
S	BA.2	Sotrovimab	237	R237R	109	1547	1
S	BA.2	Sotrovimab	262	A262A	109	1544	1
S	BA.2	Sotrovimab	262	A262S	0	1	1
S	BA.2	Sotrovimab	308	V308I	1	2	0.180433
S	BA.2	Sotrovimab	308	V308V	102	1501	0.180433
S	BA.2	Sotrovimab	340	E340D	2	0	7.20E-05
S	BA.2	Sotrovimab	340	E340E	95	1466	7.20E-05
S	BA.2	Sotrovimab	340	E340K	2	1	7.20E-05
S	BA.2	Sotrovimab	346	R346K	1	1	0.125179
S	BA.2	Sotrovimab	346	R346R	100	1460	0.125179
S	BA.2	Sotrovimab	356	K356K	98	1486	0.120983
S	BA.2	Sotrovimab	356	K356R	0	1	0.120983
S	BA.2	Sotrovimab	356	K356T	1	0	0.120983
S	BA.2	Sotrovimab	371	S371F	92	1449	0.267006
S	BA.2	Sotrovimab	371	S371L	1	2	0.267006
S	BA.2	Sotrovimab	371	S371S	0	2	0.267006
S	BA.2	Sotrovimab	376	T376A	99	1479	0.230062
S	BA.2	Sotrovimab	376	T376T	1	3	0.230062
S	BA.2	Sotrovimab	440	N440K	101	1505	1
S	BA.2	Sotrovimab	440	N440N	0	8	1
S	BA.2	Sotrovimab	484	E484A	106	1537	1
S	BA.2	Sotrovimab	484	E484E	0	1	1
S	BA.2	Sotrovimab	522	A522A	111	1557	1
S	BA.2	Sotrovimab	522	A522P	0	2	1
S	BA.2	Sotrovimab	554	E554D	0	1	1
S	BA.2	Sotrovimab	554	E554E	112	1562	1
S	BA.2	Sotrovimab	679	N679K	102	1532	0.062997
S	BA.2	Sotrovimab	679	N679Q	1	0	0.062997
S	BA.2	Sotrovimab	704	S704L	1	9	0.480577
S	BA.2	Sotrovimab	704	S704S	102	1517	0.480577
S	BA.2	Sotrovimab	716	T716I	0	1	1
S	BA.2	Sotrovimab	716	T716T	102	1527	1
S	BA.2	Sotrovimab	765	R765L	0	2	1
S	BA.2	Sotrovimab	765	R765R	103	1529	1
S	BA.2	Sotrovimab	798	G798D	0	5	1
S	BA.2	Sotrovimab	798	G798G	112	1554	1
S	BA.2	Sotrovimab	846	A846A	112	1547	0.617556
S	BA.2	Sotrovimab	846	A846G	0	14	0.617556
S	BA.2	Sotrovimab	858	L858I	0	5	1
S	BA.2	Sotrovimab	858	L858L	112	1553	1
S	BA.2	Sotrovimab	871	A871A	111	1559	0.129522
S	BA.2	Sotrovimab	871	A871V	1	1	0.129522
S	BA.2	Sotrovimab	938	L938F	1	1	0.130638
S	BA.2	Sotrovimab	938	L938L	112	1558	0.130638
S	BA.2	Sotrovimab	941	T941S	0	3	1
S	BA.2	Sotrovimab	941	T941T	113	1556	1
S	BA.2	Sotrovimab	981	L981F	1	0	0.067382
S	BA.2	Sotrovimab	981	L981L	112	1564	0.067382
S	BA.2	Sotrovimab	1078	A1078A	113	1560	1
S	BA.2	Sotrovimab	1078	A1078S	0	2	1
S	BA.2	Sotrovimab	1142	Q1142Q	110	1558	1
S	BA.2	Sotrovimab	1142	Q1142R	0	1	1
S	BA.2	Sotrovimab	1143	P1143L	0	1	0.289171
S	BA.2	Sotrovimab	1143	P1143P	109	1555	0.289171
S	BA.2	Sotrovimab	1143	P1143S	0	2	0.289171
S	BA.2	Sotrovimab	1143	P1143T	1	1	0.289171
S	BA.2	Sotrovimab	1147	S1147L	0	1	1
S	BA.2	Sotrovimab	1147	S1147S	110	1559	1
S	BA.2	Sotrovimab	1162	P1162L	0	12	0.162025
S	BA.2	Sotrovimab	1162	P1162P	109	1547	0.162025
S	BA.2	Sotrovimab	1162	P1162S	1	1	0.162025
S	BA.2	Sotrovimab	1177	V1177I	1	3	0.245395
S	BA.2	Sotrovimab	1177	V1177V	112	1548	0.245395
S	BA.2	Sotrovimab	1182	E1182E	113	1550	1
S	BA.2	Sotrovimab	1182	E1182Q	0	1	1
S	BA.2	Sotrovimab	1221	I1221I	112	1546	0.469171
S	BA.2	Sotrovimab	1221	I1221T	1	8	0.469171
S	BA.2	Sotrovimab	1229	M1229I	1	3	0.244867
S	BA.2	Sotrovimab	1229	M1229M	112	1552	0.244867
S	BA.2	Sotrovimab	1235	C1235C	113	1554	1
S	BA.2	Sotrovimab	1235	C1235F	0	1	1
