# Supplementary material for: Generation of SARS-CoV-2 escape mutations by monoclonal antibody therapy
Source: Nat Commun. 2023 Jun 7;14:3334. doi: 10.1038/s41467-023-37826-w (PMC10246534; doi:10.1038/s41467-023-37826-w)
Supplement: Supplementary file 5 — Source_data [file 41467_2023_37826_MOESM5_ESM.zip › Source_data_files/FigS1_S_Sotrovimab_BA.2_AA_changes_pre-post-treatment_April125dayCutoff.csv]

gene	variant	treatment	pos	aminoacid	npost_uniquePatient	npre_uniquePatient	p2
S	BA.2	Sotrovimab	6	V6F	0	1	1
S	BA.2	Sotrovimab	6	V6V	42	1558	1
S	BA.2	Sotrovimab	12	S12F	0	1	1
S	BA.2	Sotrovimab	12	S12S	42	1558	1
S	BA.2	Sotrovimab	213	V213G	42	1556	1
S	BA.2	Sotrovimab	213	V213V	0	3	1
S	BA.2	Sotrovimab	243	A243A	38	1545	1
S	BA.2	Sotrovimab	243	A243S	0	1	1
S	BA.2	Sotrovimab	260	A260A	39	1542	1
S	BA.2	Sotrovimab	260	A260S	0	1	1
S	BA.2	Sotrovimab	340	E340D	2	0	1.00E-06
S	BA.2	Sotrovimab	340	E340E	28	1465	1.00E-06
S	BA.2	Sotrovimab	340	E340K	2	1	1.00E-06
S	BA.2	Sotrovimab	346	R346K	1	1	0.045012
S	BA.2	Sotrovimab	346	R346R	33	1459	0.045012
S	BA.2	Sotrovimab	356	K356K	33	1485	0.044251
S	BA.2	Sotrovimab	356	K356R	0	1	0.044251
S	BA.2	Sotrovimab	356	K356T	1	0	0.044251
S	BA.2	Sotrovimab	371	S371F	31	1448	0.1034
S	BA.2	Sotrovimab	371	S371L	1	2	0.1034
S	BA.2	Sotrovimab	371	S371S	0	2	0.1034
S	BA.2	Sotrovimab	376	T376A	33	1478	0.086875
S	BA.2	Sotrovimab	376	T376T	1	3	0.086875
S	BA.2	Sotrovimab	501	N501N	0	1	1
S	BA.2	Sotrovimab	501	N501Y	40	1498	1
S	BA.2	Sotrovimab	505	Y505H	40	1497	1
S	BA.2	Sotrovimab	505	Y505Y	0	2	1
S	BA.2	Sotrovimab	522	A522A	41	1556	1
S	BA.2	Sotrovimab	522	A522P	0	2	1
S	BA.2	Sotrovimab	572	T572I	0	1	1
S	BA.2	Sotrovimab	572	T572T	42	1561	1
S	BA.2	Sotrovimab	679	N679K	33	1531	0.021725
S	BA.2	Sotrovimab	679	N679Q	1	0	0.021725
S	BA.2	Sotrovimab	704	S704L	1	9	0.198402
S	BA.2	Sotrovimab	704	S704S	33	1516	0.198402
S	BA.2	Sotrovimab	716	T716I	0	1	1
S	BA.2	Sotrovimab	716	T716T	34	1526	1
S	BA.2	Sotrovimab	765	R765L	0	2	1
S	BA.2	Sotrovimab	765	R765R	34	1528	1
S	BA.2	Sotrovimab	812	P812P	41	1556	1
S	BA.2	Sotrovimab	812	P812R	0	1	1
S	BA.2	Sotrovimab	924	A924A	42	1561	1
S	BA.2	Sotrovimab	924	A924S	0	1	1
S	BA.2	Sotrovimab	941	T941S	0	3	1
S	BA.2	Sotrovimab	941	T941T	42	1555	1
S	BA.2	Sotrovimab	942	A942A	42	1556	1
S	BA.2	Sotrovimab	942	A942S	0	2	1
S	BA.2	Sotrovimab	952	V952I	0	5	1
S	BA.2	Sotrovimab	952	V952V	42	1557	1
S	BA.2	Sotrovimab	954	Q954H	42	1561	1
S	BA.2	Sotrovimab	954	Q954Y	0	1	1
S	BA.2	Sotrovimab	961	T961M	0	1	1
S	BA.2	Sotrovimab	961	T961T	42	1560	1
S	BA.2	Sotrovimab	981	L981F	1	0	0.026168
S	BA.2	Sotrovimab	981	L981L	41	1563	0.026168
S	BA.2	Sotrovimab	1162	P1162L	0	12	0.079554
S	BA.2	Sotrovimab	1162	P1162P	38	1546	0.079554
S	BA.2	Sotrovimab	1162	P1162S	1	1	0.079554
S	BA.2	Sotrovimab	1164	V1164I	0	2	1
S	BA.2	Sotrovimab	1164	V1164V	39	1555	1
S	BA.2	Sotrovimab	1165	D1165D	39	1556	1
S	BA.2	Sotrovimab	1165	D1165G	0	1	1
S	BA.2	Sotrovimab	1182	E1182E	42	1549	1
S	BA.2	Sotrovimab	1182	E1182Q	0	1	1
S	BA.2	Sotrovimab	1201	Q1201K	0	1	1
S	BA.2	Sotrovimab	1201	Q1201Q	41	1553	1
S	BA.2	Sotrovimab	1203	L1203F	0	1	1
S	BA.2	Sotrovimab	1203	L1203L	42	1554	1
S	BA.2	Sotrovimab	1208	Q1208H	0	1	1
S	BA.2	Sotrovimab	1208	Q1208Q	42	1554	1
S	BA.2	Sotrovimab	1221	I1221I	42	1545	1
S	BA.2	Sotrovimab	1221	I1221T	0	8	1
S	BA.2	Sotrovimab	1248	C1248C	42	1555	1
S	BA.2	Sotrovimab	1248	C1248Y	0	3	1
