# Supplementary material for: Generation of SARS-CoV-2 escape mutations by monoclonal antibody therapy
Source: Nat Commun. 2023 Jun 7;14:3334. doi: 10.1038/s41467-023-37826-w (PMC10246534; doi:10.1038/s41467-023-37826-w)
Supplement: Supplementary file 5 — Source_data [file 41467_2023_37826_MOESM5_ESM.zip › Source_data_files/significant_AA_changes_pre-post-treatment_April12_10dayCutoff_wSwitches.csv]

gene	variant	treatment	pos	aminoacid	npost_uniqueseq	npre_uniqueseq	proppost	proppre	p	npost_uniquePatient	npre_uniquePatient	p2	switchestoThisAA	prePostN
S	BA.1	Sotrovimab	67	A67A	3	4	0.0156	0.0011	0.003307	3	4	0.002028	2	52
S	BA.1	Sotrovimab	67	A67V	189	3802	0.9844	0.9989	0.003307	146	3522	0.002028	none	none
S	BA.1	Sotrovimab	337	P337P	165	3839	0.9322	1	5e-04	129	3553	0	none	none
S	BA.1	Sotrovimab	337	P337R	4	0	0.0226	0	5e-04	4	0	0	1	49
S	BA.1	Sotrovimab	337	P337S	8	0	0.0452	0	5e-04	8	0	0	2	49
S	BA.1	Sotrovimab	340	E340A	8	2	0.0576	5e-04	5e-04	6	2	0	1	42
S	BA.1	Sotrovimab	340	E340D	16	2	0.1151	5e-04	5e-04	15	2	0	5	42
S	BA.1	Sotrovimab	340	E340E	104	3825	0.7482	0.999	5e-04	86	3535	0	none	none
S	BA.1	Sotrovimab	340	E340K	10	0	0.0719	0	5e-04	9	0	0	5	42
S	BA.1	Sotrovimab	340	E340V	1	0	0.0072	0	5e-04	1	0	0	none	none
S	BA.1	Sotrovimab	356	K356K	170	3663	0.9605	1	0	132	3400	0	none	none
S	BA.1	Sotrovimab	356	K356T	7	0	0.0395	0	0	5	0	0	4	47
S	BA.1	Sotrovimab	493	Q493L	0	4	0	0.0011	5e-04	0	4	1.8e-05	none	none
S	BA.1	Sotrovimab	493	Q493Q	5	1	0.0287	3e-04	5e-04	4	1	1.8e-05	1	45
S	BA.1	Sotrovimab	493	Q493R	169	3641	0.9713	0.9986	5e-04	130	3385	1.8e-05	none	none
S	BA.2	Sotrovimab	340	E340E	15	1547	0.8824	0.9994	0.000331	15	1465	0.000369	none	none
S	BA.2	Sotrovimab	340	E340K	2	1	0.1176	6e-04	0.000331	2	1	0.000369	1	2
S	other	Casirivimab and imdevimab	493	Q493Q	2	26	0.4	0.963	0.007647	2	24	0.009305	none	none
S	other	Casirivimab and imdevimab	493	Q493R	3	1	0.6	0.037	0.007647	3	1	0.009305	none	none
S	other	Casirivimab and imdevimab	547	T547I	1	0	0.037	0	0.004498	1	0	0.003176	none	none
S	other	Casirivimab and imdevimab	547	T547K	6	8	0.2222	0.0615	0.004498	6	8	0.003176	none	none
S	other	Casirivimab and imdevimab	547	T547T	20	122	0.7407	0.9385	0.004498	20	119	0.003176	none	none
S	other	Casirivimab and imdevimab	954	Q954H	6	8	0.3158	0.0748	0.007477	6	8	0.00848	none	none
S	other	Casirivimab and imdevimab	954	Q954Q	13	99	0.6842	0.9252	0.007477	13	96	0.00848	none	none
S	other	Casirivimab and imdevimab	969	N969K	9	12	0.4091	0.1263	0.007996	9	12	0.00808	none	none
S	other	Casirivimab and imdevimab	969	N969N	13	82	0.5909	0.8632	0.007996	13	82	0.00808	1	1
S	other	Casirivimab and imdevimab	969	N969S	0	1	0	0.0105	0.007996	0	1	0.00808	none	none
S	other	Casirivimab and imdevimab	981	L981F	9	12	0.4286	0.125	0.002796	9	12	0.002796	none	none
S	other	Casirivimab and imdevimab	981	L981L	12	84	0.5714	0.875	0.002796	12	84	0.002796	1	1
S	delta	Casirivimab and imdevimab	406	E406D	1	0	0.0132	0	5e-04	1	0	9e-04	1	35
S	delta	Casirivimab and imdevimab	406	E406E	73	2168	0.9605	1	5e-04	58	1924	9e-04	none	none
S	delta	Casirivimab and imdevimab	406	E406Q	2	0	0.0263	0	5e-04	1	0	9e-04	none	none
S	delta	Casirivimab and imdevimab	446	G446G	40	1684	0.7407	0.9988	5e-04	37	1514	0	none	none
S	delta	Casirivimab and imdevimab	446	G446S	1	1	0.0185	6e-04	5e-04	1	1	0	1	20
S	delta	Casirivimab and imdevimab	446	G446V	13	1	0.2407	6e-04	5e-04	7	1	0	3	20
S	delta	Casirivimab and imdevimab	453	Y453F	2	0	0.0357	0	0.001005	2	0	0.000809	none	none
S	delta	Casirivimab and imdevimab	453	Y453Y	54	1695	0.9643	1	0.001005	43	1520	0.000809	none	none
S	delta	Casirivimab and imdevimab	455	L455F	6	3	0.1176	0.0018	5e-04	3	2	9e-06	1	21
S	delta	Casirivimab and imdevimab	455	L455L	44	1689	0.8627	0.9982	5e-04	41	1516	9e-06	none	none
S	delta	Casirivimab and imdevimab	455	L455S	1	0	0.0196	0	5e-04	1	0	9e-06	1	21
S	delta	Casirivimab and imdevimab	484	E484D	0	1	0	6e-04	0.001	0	1	0.003727	none	none
S	delta	Casirivimab and imdevimab	484	E484E	50	1686	0.9259	0.9953	0.001	45	1514	0.003727	none	none
S	delta	Casirivimab and imdevimab	484	E484Q	4	7	0.0741	0.0041	0.001	3	7	0.003727	none	none
nsp9	other	Remdesivir	21	T21I	3	1	0.0066	3e-04	0.005497	3	1	0.002643	none	none
nsp9	other	Remdesivir	21	T21N	0	1	0	3e-04	0.005497	0	1	0.002643	none	none
nsp9	other	Remdesivir	21	T21T	449	3672	0.9934	0.9995	0.005497	319	3279	0.002643	none	none
nsp10	other	Remdesivir	4	A4A	457	3747	0.9913	1	0.000142	325	3336	0.007947	none	none
nsp10	other	Remdesivir	4	A4V	4	0	0.0087	0	0.000142	2	0	0.007947	none	none
nsp10	other	Remdesivir	111	T111I	3	0	0.0067	0	0.001	1	0	0.007587	none	none
nsp10	other	Remdesivir	111	T111S	1	0	0.0022	0	0.001	1	0	0.007587	1	100
nsp10	other	Remdesivir	111	T111T	446	3722	0.9911	1	0.001	315	3317	0.007587	none	none
nsp12	other	Remdesivir	136	E136A	6	0	0.0139	0	5e-04	3	0	5.6e-05	1	96
nsp12	other	Remdesivir	136	E136D	1	0	0.0023	0	5e-04	1	0	5.6e-05	none	none
nsp12	other	Remdesivir	136	E136E	425	3636	0.9838	1	5e-04	305	3244	5.6e-05	none	none
nsp12	other	Remdesivir	166	V166A	1	1	0.0023	3e-04	5e-04	1	1	0.000113	1	96
nsp12	other	Remdesivir	166	V166L	3	0	0.007	0	5e-04	3	0	0.000113	2	96
nsp12	other	Remdesivir	166	V166V	426	3578	0.9907	0.9997	5e-04	305	3198	0.000113	none	none
nsp12	other	Remdesivir	473	V473F	2	0	0.0047	0	0.011203	2	0	0.007554	none	none
nsp12	other	Remdesivir	473	V473V	425	3603	0.9953	1	0.011203	305	3220	0.007554	none	none
nsp12	other	Remdesivir	792	V792I	3	0	0.0067	0	0.001252	3	0	0.000701	3	100
nsp12	other	Remdesivir	792	V792V	447	3717	0.9933	1	0.001252	321	3313	0.000701	none	none
nsp12	BA.1	Remdesivir	694	F694F	193	1048	0.9554	0.9859	0.008283	176	934	0.009483	none	none
nsp12	BA.1	Remdesivir	694	F694Y	9	15	0.0446	0.0141	0.008283	9	15	0.009483	3	27
nsp12	BA.1	Molnupiravir	229	S229N	2	1	0.0317	6e-04	0.003951	2	1	0.003165	none	none
nsp12	BA.1	Molnupiravir	229	S229S	61	1638	0.9683	0.9994	0.003951	52	1575	0.003165	none	none
nsp14	BA.1	Molnupiravir	320	A320A	63	1636	0.9692	0.9994	0.004498	54	1573	0.003403	none	none
nsp14	BA.1	Molnupiravir	320	A320S	1	1	0.0154	6e-04	0.004498	1	1	0.003403	none	none
nsp14	BA.1	Molnupiravir	320	A320T	1	0	0.0154	0	0.004498	1	0	0.003403	none	none
