# Supplementary material for: Generation of SARS-CoV-2 escape mutations by monoclonal antibody therapy
Source: Nat Commun. 2023 Jun 7;14:3334. doi: 10.1038/s41467-023-37826-w (PMC10246534; doi:10.1038/s41467-023-37826-w)
Supplement: Supplementary file 5 — Source_data [file 41467_2023_37826_MOESM5_ESM.zip › Source_data_files/Fig3 and Fig4.xlsx]

## Sheet: Figure 3A and 3B
Figure 3A
REGN10987 (Imdevimab)	Log10 mAb concentration (μg/mL)	PV-Victoria		PV-Delta		PV-Delta+E406D		PV-Delta+E406Q		PV-Delta+G446S		PV-Delta+G446V		PV-Delta+Y453F		PV-Delta+L455F		PV-Delta+L455S		PV-Delta+G446V+ Y453F		PV-Delta+G446V+L455F
	1	100	100	100	100	100	100	100	100	100	100	100	100	100	99	100	100	98	98	97	90	99	99
	0.39794	100	100	100	100	100	100	100	100	100	100	100	100	99	99	98	98	93	91	81	81	96	96
	-0.20412	100	100	100	100	100	100	98	98	100	100	100	100	93	94	93	93	72	68	48	58	88	78
	-0.80618	100	100	100	100	99	99	93	92	100	100	100	100	76	77	77	78	43	33	12	26	60	57
	-1.40824	96	98	98	98	95	95	77	71	100	99	99	99	53	53	52	57	28	25	10	0	20	29
	-2.0103	79	81	87	85	78	78	45	44	90	90	89	88	38	39	31	40	23	23	0	0	0	9
	-2.61236	48	46	65	60	51	50	20	15	63	66	52	57	32	28	25	34	26	25	0	0	0	1
	-3.21442	18	24	42	39	27	30	10	0	33	45	27	29	24	18	11	20	21	23	0	0	0	0
	-3.81648	17	23	28	25	17	15	10	0	12	25	13	21	21	12	8	11	19	20	0	0	0	0
	-4.41854	9	9	16	8	5	8	2	0	3	17	8	12	8	4	0	5	8	4	0	0	0	0
	-5.0206	0	0	0	0	0	0	0	0	0	0	0	0	0	0	0	0	0	0	0	0	0	0
REGN10933 (Casirivimab)	Log10 mAb concentration (μg/mL)	PV-Victoria		PV-Delta		PV-Delta+E406D		PV-Delta+E406Q		PV-Delta+G446S		PV-Delta+G446V		PV-Delta+Y453F		PV-Delta+L455F		PV-Delta+L455S		PV-Delta+G446V+ Y453F		PV-Delta+G446V+L455F
	1	100	100	100	100	100	100	100	100	100	100	100	100	100	99	100	100	98	98	97	90	99	99
	0.39794	100	100	100	100	100	100	100	100	100	100	100	100	99	99	98	98	93	91	81	81	96	96
	-0.20412	100	100	100	100	100	100	98	98	100	100	100	100	93	94	93	93	72	68	48	58	88	78
	-0.80618	100	100	100	100	99	99	93	92	100	100	100	100	76	77	77	78	43	33	12	26	60	57
	-1.40824	96	98	98	98	95	95	77	71	100	99	99	99	53	53	52	57	28	25	10	0	20	29
	-2.0103	79	81	87	85	78	78	45	44	90	90	89	88	38	39	31	40	23	23	0	0	0	9
	-2.61236	48	46	65	60	51	50	20	15	63	66	52	57	32	28	25	34	26	25	0	0	0	1
	-3.21442	18	24	42	39	27	30	10	0	33	45	27	29	24	18	11	20	21	23	0	0	0	0
	-3.81648	17	23	28	25	17	15	10	0	12	25	13	21	21	12	8	11	19	20	0	0	0	0
	-4.41854	9	9	16	8	5	8	2	0	3	17	8	12	8	4	0	5	8	4	0	0	0	0
	-5.0206	0	0	0	0	0	0	0	0	0	0	0	0	0	0	0	0	0	0	0	0	0	0
REGN10933 (Casirivimab) + RENG10987 (Imdevimab)	Log10 mAb concentration (μg/mL)	Victoria		Delta		Delta+E406D		Delta+E406Q		Delta+G446S		Delta+G446V		Delta+Y453F		Delta+L455F		Delta+L455S		Delta+G446V+Y453F		Delta+G446V+L455F
	1	100	100	100	100	100	100	100	100	100	100	100	100	100	100	100	100	100	100	86	86	98	97
	0.39794	100	100	100	100	100	100	100	100	100	100	100	100	100	100	100	100	100	100	60	59	92	92
	-0.20412	100	100	100	100	100	100	100	100	100	100	100	100	99	99	100	100	100	100	46	34	70	81
	-0.80618	100	100	100	100	100	100	100	100	100	100	100	100	93	93	99	99	98	98	25	24	21	43
	-1.40824	96	98	97	96	98	98	96	95	97	96	96	96	68	68	93	93	86	88	16	0	3	16
	-2.0103	83	84	76	71	81	80	63	62	81	75	74	76	31	32	58	58	58	62	14	0	0	10
	-2.61236	42	46	47	41	48	42	15	21	54	43	45	46	18	26	25	27	32	36	0	0	0	9
	-3.21442	17	27	32	24	26	24	0	15	28	29	23	29	16	22	16	16	20	24	0	0	0	1
	-3.81648	0	10	25	17	13	10	0	7	20	17	17	13	16	17	11	7	17	17	0	0	0	0
	-4.41854	9	12	16	8	8	8	3	0	7	11	8	2	9	6	10	7	4	4	0	0	0	0
	-5.0206	0	0	0	0	0	0	0	0	0	0	0	0	0	0	0	0	0	0	0	0	0	0
Omi-12	Log10 mAb concentration (μg/mL)	Victoria		Delta		Delta+E406D		Delta+E406Q		Delta+G446S		Delta+G446V		Delta+Y453F		Delta+L455F		Delta+L455S		Delta+G446V+Y453F		Delta+G446V+L455F
	1	100	100	100	100	100	100	100	100	100	100	100	100	100	100	100	100	100	100	100	100	100	100
	0.39794	100	100	100	100	100	100	100	100	100	100	100	100	100	100	100	100	100	100	100	100	100	100
	-0.20412	100	100	100	100	100	100	100	100	100	100	100	100	100	100	100	100	100	100	99	100	99	100
	-0.80618	99	100	100	100	100	100	100	100	100	100	100	100	100	99	100	100	100	100	100	100	100	100
	-1.40824	85	81	84	79	98	97	92	92	93	95	93	94	88	81	98	98	95	95	96	98	99	98
	-2.0103	19	35	47	42	60	47	19	33	44	49	31	44	44	38	62	66	50	54	67	64	78	78
	-2.61236	1	28	36	31	37	26	7	9	21	25	11	29	30	17	21	24	23	29	22	2	34	32
	-3.21442	2	30	27	29	27	17	0	9	13	18	1	23	18	14	4	9	13	22	4	0	7	2
	-3.81648	0	10	22	20	15	14	0	7	6	14	4	12	16	10	1	6	13	16	0	0	0	0
	-4.41854	7	19	4	14	11	10	0	12	5	9	4	4	7	7	0	2	0	10	0	0	0	0
	-5.0206	0	0	0	0	0	0	0	0	0	0	0	0	0	0	0	0	0	0	0	0	0	0
Figure 3B
Sotrovimab (S309)	Log10 mAb concentration (μg/mL)	Victoria		BA.1		BA.1+K356L		BA.1+P337R		BA.1+P337S		BA.1+E340A		BA.1+E340D		BA.1+E340K		BA.1+E340V		BA.1+K356T		BA.1+R493Q
	1	69	62.9404	90.61	89.48	58	66	0	0	0	0	0	0	0	0	0	0	0	0	0	0	90.35	89.19
	0.39794	70	66.7184	90.02	88.07	40	44	0	0	0	0	0	0	0	0	0	0	0	0	0	0	86.95	85.4
	-0.20412	58	63.4902	74.84	73.66	15	21	0	0	0	0	0	0	0	0	0	0	0	0	0	0	76.93	71.79
	-0.80618	42	50.3856	53.28	49.5	0	8	0	0	0	0	0	0	0	0	0	0	0	0	0	0	52.15	46.79
	-1.40824	22.5565	27.5688	32.08	30.78	0	4	0	0	0	0	0	0	0	0	0	0	0	0	0	0	27.47	29.12
	-2.0103	12.2615	8.16285	16.97	12.54	0	0	0	0	0	0	0	0	0	0	0	0	0	0	0	0	20.61	22.49
	-2.61236	9.74212	9.98453	7.7	4.43	0	0	0	0	0	0	0	0	0	0	0	0	0	0	0	0	11.76	21.11
	-3.21442	0	0	0	0	0	0	0	0	0	0	0	0	0	0	0	0	0	0	0	0	5	11.69
	-3.81648	0	0	0	0	0	0	0	0	0	0	0	0	0	0	0	0	0	0	0	0	5	9.93
	-4.41854	0	0	0	0	0	0	0	0	0	0	0	0	0	0	0	0	0	0	0	0	5.37	7.48
	-5.0206	0	0	0	0	0	0	0	0	0	0	0	0	0	0	0	0	0	0	0	0	0	0
Omi-12	Log10 mAb concentration (μg/mL)	Victoria		BA.1		BA.1+K356L		BA.1+P337R		BA.1+P337S		BA.1+E340A		BA.1+E340D		BA.1+E340K		BA.1+E340V		BA.1+K356T		BA.1+R493Q
	1	100	100	100	99	100	100	99.96	99.98	99.95	99.96	99.95	99.98	99.96	99.99	99.89	99.94	99.68	99.89	99.97	99.98	99.99	100
	0.39794	100	100	100	100	100	100	99.9	99.97	99.92	99.94	99.93	99.94	99.91	99.94	99.84	99.97	99.74	99.72	99.85	99.92	99.95	100
	-0.20412	100	100	100	100	100	100	99.69	99.7	99.97	99.94	99.95	99.93	99.96	99.95	99.92	99.88	99.67	99.89	99.98	99.8	99.92	99.88
	-0.80618	99	99	100	100	100	100	99.6	99.9	99.95	99.94	99.95	99.93	99.91	99.97	99.89	99.95	99.45	99.91	98.79	99.82	99.74	99.91
	-1.40824	85	92	99	98	95	97	97.79	93.83	97.01	97.25	97.93	98.57	97.44	99.26	97.96	98.88	99.74	97.75	92.21	90.39	98.68	98.7
	-2.0103	19	26	71	77	77	80	69.53	62.24	69.62	75.42	86.51	78.05	81.18	85.89	78.83	79.7	80.28	80.99	66.71	60.3	86.68	91.43
	-2.61236	1	0	43	35	58	59	30.87	28.39	39.85	40.2	51.37	39.47	28.19	47.86	25.4	50.04	44.66	49.85	35.77	28.88	56.85	59.02
	-3.21442	2	4	9	13	36	30	10.76	9.07	20.85	18.36	7.47	8.25	6.38	20.06	15.04	25.13	0	0	18.17	12.19	22.41	31.52
	-3.81648	0	0	0	0	18	1	0	0	0	0	0	0	0	10.54	0	13.97	0	0	8.61	6.46	9.34	15.65
	-4.41854	0	0	0	0	7	0	0	0	0	0	0	0	0	7.36	0	6.64	0	0	5.38	4.79	7.26	0
	-5.0206	0	0	0	0	0	0	0	0	0	0	0	0	0	0	0	0	0	0	0	0	0	0

## Sheet: Figure 3C and 3D
Figure 3C
REGN10987 (Imdevimab)	PV-Victoria		PV-Delta		PV-Delta+G446V		PV-DeltaY453F		PV-Delta+G446S		PV-Delta+E406D		PV-Delta+E406Q		PV-Delta+L455F		PV-Delta+L455S		Delta+G446V+Y453F		Delta+G446V+L455F
	100	99	99	99	0	0	99	99	24	35	98	98	97	98	99	99	100	100	0	0	0	0
	99	99	97	98	0	0	97	98	11	20	97	97	97	96	99	99	99	100	0	0	0	0
	97	96	96	96	0	0	94	95	5	10	94	95	94	93	98	98	99	98	0	0	0	0
	90	88	92	92	0	0	87	88	1	7	88	88	90	88	95	95	97	96	0	0	0.288223	0
	78	75	85	83	0	0	70	73	0	9	70	72	81	76	86	86	91	90	0	0	0	0
	46	50	63	58	0	2	43	42	0	9	38	41	50	48	62	61	73	72	0	0	0	0
	28	23	39	28	0	0	25	22	0	0	20	23	14	11	30	29	36	36	0	0	0	0
	3	5	29	22	0	5	17	14	0	0	16	22	5	6	14	12	11	13	0	0	0	0
	0	1	18	12	3	3	19	5	0	0	11	21	8	0	11	9	7	14	0	0	0	0
	0	0	9	10	2	0	5	1	0	0	3	14	1	0	2	3	5	5	0	0	0	0
	0	0	0	0	0	0	0	0	0	0	0	0	0	0	0	0	0	0	0	0	0	0
	1	2	3	4	5	6	11	12	19	20	23	24	25	26	27	28	29	30	31	32	33	34
NT50	0.0114916	0.0123849	0.0033605	0.00489776	10	10	0.00865288	0.0116749	10	10	0.0117582	0.00685862	0.0121419	0.0169426	0.00515116	0.0055013	0.00374012	0.00451818	10	10	10	10
Mean	0.0119382		0.00412913		10		0.0101639		10		0.00930841		0.0145422		0.00532623		0.00412915		10		10
SD	0.000631651		0.00108701		0		0.00213689		0		0.00346452		0.00339459		0.000247584		0.000550171		0		0
SEM	0.000446645		0.000768631		0		0.00151101		0		0.00244979		0.00240034		0.000175068		0.00038903		0		0
REGN10933 (Casirivimab)	PV-Victoria		PV-Delta				PV-Delta+G446V		PV-Delta+Y453F		PV-Delta+G446S		PV-Delta+E406D		PV-Delta+E406Q		PV-Delta+L455F		PV-Delta+L455S		Delta+G446V+Y453F		Delta+G446V+L455F
	100	100	100	100	100	100	100	100	100	99	100	100	100	100	100	100	100	100	98	98	96.659	89.6071	99.2445	99.1864
	100	100	100	100	100	100	100	100	99	99	100	100	100	100	100	100	98	98	93	91	80.9939	81.0733	95.9999	95.7966
	100	100	100	100	100	100	100	100	93	94	100	100	100	100	98	98	93	93	72	68	47.6057	58.2396	88.3419	78.2549
	100	100	100	100	100	100	100	100	76	77	100	100	99	99	93	92	77	78	43	33	12.2242	25.9066	60.3882	56.5763
	96	98	98	98	100	99	99	99	53	53	100	99	95	95	77	71	52	57	28	25	9.55571	0	19.797	28.6441
	79	81	87	85	93	93	89	88	38	39	90	90	78	78	45	44	31	40	23	23	0	0	0	8.64542
	48	46	65	60	75	71	52	57	32	28	63	66	51	50	20	15	25	34	26	25	0	0	0	1.44136
	18	24	42	39	46	41	27	29	24	18	33	45	27	30	10	0	11	20	21	23	0	0	0	0
	17	23	28	25	25	20	13	21	21	12	12	25	17	15	10	0	8	11	19	20	0	0	0	0
	9	9	16	8	14	9	8	12	8	4	3	17	5	8	2	0	0	5	8	4	0	0	0	0
	0	0	0	0	0	0	0	0	0	0	0	0	0	0	0	0	0	0	0	0	0	0	0	0
	1	2	3	4	5	6	7	8	13	14	21	22	25	26	27	28	29	30	31	32	33	34	35	36
NT50	0.00180806	0.00148955	0.000722769	0.000971901	0.00057374	0.000757711	0.00136141	0.00106401	0.00992866	0.013509	0.00117538	0.000663688	0.00175067	0.00166907	0.00857773	0.0151649	0.0199978	0.0113909	0.0537106	0.0756566	0.633	0.619	0.136	0.121
Mean	0.0016488		0.00075653				0.00121271		0.0117188		0.000919532		0.00170987		0.0118713		0.0156944		0.0646836		0.626		0.1285
SD	0.000225219		0.000164254				0.000210296		0.0025317		0.000361819		5.77022e-05		0.00465786		0.00608603		0.0155182		0.00989949		0.0106066
SEM	0.000159254		8.21271e-05				0.000148702		0.00179018		0.000255845		4.08016e-05		0.0032936		0.00430347		0.010973		0.007		0.0075
REGN10933 (Casirivimab) + RENG10987 (Imdevimab)	PV-Victoria		PV-Delta				PV-Delta+G446V		PV-Delta+AY453F		PV-Delta+G446S		PV-Delta+E406D		PV-Delta+AE406Q		PV-Delta+L455F		PV-Delta+L455S		Delta+G446V+Y453F		Delta+G446V+L455F
	100	100	100	100	100	100	100	100	100	100	100	100	100	100	100	100	100	100	100	100	86.2353	86.3909	97.8223	97.1041
	100	100	100	100	100	100	100	100	100	100	100	100	100	100	100	100	100	100	100	100	59.5339	59.1698	91.7573	91.6757
	100	100	100	100	100	100	100	100	99	99	100	100	100	100	100	100	100	100	100	100	45.5642	34	70.0577	81.3078
	100	100	100	100	100	100	100	100	93	93	100	100	100	100	100	100	99	99	98	98	25.2774	23.9424	20.5718	43.194
	96	98	97	96	99	98	96	96	68	68	97	96	98	98	96	95	93	93	86	88	15.7042	0	3.01461	16.1749
	83	84	76	71	88	84	74	76	31	32	81	75	81	80	63	62	58	58	58	62	14.3588	0	0	10.3667
	42	46	47	41	62	52	45	46	18	26	54	43	48	42	15	21	25	27	32	36	0	0	0	8.57751
	17	27	32	24	35	29	23	29	16	22	28	29	26	24	0	15	16	16	20	24	0	0	0	0.726821
	0	10	25	17	21	19	17	13	16	17	20	17	13	10	0	7	11	7	17	17	0	0	0	0
	9	12	16	8	8	8	8	2	9	6	7	11	8	8	3	0	10	7	4	4	0	0	0	0
	0	0	0	0	0	0	0	0	0	0	0	0	0	0	0	0	0	0	0	0	0	0	0	0
	1	2	3	4	5	6	7	8	13	14	21	22	25	26	27	28	29	30	31	32	33	34	35	36
NT50	0.002388	0.00156761	0.00126303	0.00207204	0.000989118	0.00133778	0.00191828	0.00200723	0.00862482	0.00738023	0.00140528	0.00171394	0.00165445	0.0019331	0.00635723	0.00456042	0.00372606	0.00406015	0.0037176	0.00310413	0.775	1.289	0.399	0.153
Mean	0.0019778		0.00141549				0.00196276		0.00800252		0.00155961		0.00179378		0.00545883		0.00389311		0.00341087		1.032		0.276
SD	0.00058011		0.00046265				6.28962e-05		0.000880058		0.000218256		0.000197034		0.00127054		0.000236241		0.00043379		0.363453		0.173948
SEM	0.0004102		0.000231325				4.44743e-05		0.000622295		0.00015433		0.000139324		0.000898408		0.000167047		0.000306736		0.257		0.123
Omi-12	PV-Victoria		PV-Delta				PV-Delta+G446V		PV-Delta+Y453F		PV-Delta+G446S		PV-Delta+E406D		PV-Delta+E406Q		PV-Delta+L455F		PV-Delta+L455S		Delta+G446V+Y453F		Delta+G446V+L455F
	100	100	100	100	100	100	100	100	100	100	100	100	100	100	100	100	100	100	100	100	99.8947	99.863	99.9299	99.9341
	100	100	100	100	100	100	100	100	100	100	100	100	100	100	100	100	100	100	100	100	99.8578	99.7972	99.9313	99.9011
	100	100	100	100	100	100	100	100	100	100	100	100	100	100	100	100	100	100	100	100	98.5804	99.556	99.1248	99.9512
	99	100	100	100	100	100	100	100	100	99	100	100	100	100	100	100	100	100	100	100	99.9317	99.8301	99.9481	99.9341
	85	81	84	79	94	92	93	94	88	81	93	95	98	97	92	92	98	98	95	95	95.7354	97.9116	99.23	97.792
	19	35	47	42	53	38	31	44	44	38	44	49	60	47	19	33	62	66	50	54	67.2489	63.6884	78.1904	77.9046
	1	28	36	31	34	17	11	29	30	17	21	25	37	26	7	9	21	24	23	29	21.9801	2.49952	34.0818	31.9989
	2	30	27	29	23	13	1	23	18	14	13	18	27	17	0	9	4	9	13	22	3.6643	0	6.67892	2.45577
	0	10	22	20	17	14	4	12	16	10	6	14	15	14	0	7	1	6	13	16	0	0	0	0.444228
	7	19	4	14	9	6	4	4	7	7	5	9	11	10	0	0	0	2	0	10	0	0	0	0
	0	0	0	0	0	2	0	0	0	0	0	0	0	0	0	0	0	0	0	0	0	0	0	0
	1	2	3	4	5	6	7	8	13	14	21	22	25	26	27	28	29	30	31	32	33	34	35	36
NT50	0.0143199	0.00413426	0.00344227	0.00356978	0.00294044	0.00543174	0.00942577	0.00409755	0.00422902	0.00692305	0.00562729	0.00378705	0.00230382	0.00371233	0.0145386	0.00874567	0.00572428	0.00420828	0.00484425	0.00307204	0.006	0.008	0.004	0.004
Mean	0.00922707		0.00384606				0.00676166		0.00557604		0.00470717		0.00300807		0.0116421		0.00496628		0.00395814		0.007		0.004
SD	0.00720232		0.00109147				0.00376762		0.00190496		0.00130125		0.000995968		0.00409621		0.00107197		0.00125314		0.00141421		0
SEM	0.00509281		0.000545733				0.00266411		0.00134701		0.000920121		0.000704256		0.00289646		0.000757998		0.000886106		0.001		0
Figure 3D
S309	Victoria		BA.1				BA.1+K356L		BA.1+P337R		BA.1+P337S		BA.1+E340A		BA.1+E340D		BA.1+E340K		BA.1+E340V		BA.1+K356T		BA.1+R493Q
	69	62.9404	90.61	89.48	92.03	94.59	58	66	0	0	0	0	0	0	0	0	0	0	0	0	0	0	90.35	89.19	88
	70	66.7184	90.02	88.07	87.8	89.86	40	44	0	0	0	0	0	0	0	0	0	0	0	0	0	0	86.95	85.4	84
	60	63.4902	74.84	73.66	75.22	75.72	15	21	0	0	0	0	0	0	0	0	0	0	0	0	0	0	76.93	71.79	66
	48	50.3856	53.28	49.5	45.74	51.66	0	8	0	0	0	0	0	0	0	0	0	0	0	0	0	0	52.15	46.79	44
	26	27.5688	32.08	30.78	21.85	20.8	0	4	0	0	0	0	0	0	0	0	0	0	0	0	0	0	27.47	29.12	19
	12.2615	8.16285	16.97	12.54	12.76	15.36	0	0	0	0	0	0	0	0	0	0	0	0	0	0	0	0	20.61	22.49	7
	9.74212	0	7.7	4.43	16.2	19.25	0	0	0	0	0	0	0	0	0	0	0	0	0	0	0	0	11.76	21.11	5
	0	0	0	0	2.82	5.3	0	0	0	0	0	0	0	0	0	0	0	0	0	0	0	0	5	11.69	4
	0	0	0	0	0	0	0	0	0	0	0	0	0	0	0	0	0	0	0	0	0	0	5	9.93	4
	0	0	0.85	0	0	0	0	0	0	0	0	0	0	0	0	0	0	0	0	0	0	0	5.37	7.48	0
	0	0	0	0	0	0	0	0	0	0	0	0	0	0	0	0	0	0	0	0	0	0	0	0	0
	1	2	3	4	5	6	7	8	9	10	11	12	13	14	15	16	17	18	19	20	21	22	23	24	25
NT50	0.453	0.204	0.128906	0.169127	0.149067	0.113245	5.31861	3.75587	10		10		10		10		10		10		10		0.107197	0.0977764	0.248419
Mean	0.3285		0.140086				4.53724																0.151131
SD	0.17607		0.0242863				1.10503																0.0843856
SEM	0.1245		0.0121432				0.781371																0.0487201
Omi-12	Victoria		BA.1		BA.1+K356L		BA.1+P337R		BA.1+P337S		BA.1+E340A		BA.1+E340D		BA.1+E340K		BA.1+E340V		BA.1+K356T		BA.1+R493Q
	100	100	100	99	100	100	99.96	99.98	99.95	99.96	99.95	99.98	99.96	99.99	99.89	99.94	99.68	99.89	99.97	99.98	99.99	100
	100	100	100	100	100	100	99.9	99.97	99.92	99.94	99.93	99.94	99.91	99.94	99.84	99.97	99.74	99.72	99.85	99.92	99.95	100
	100	100	100	100	100	100	99.69	99.7	99.97	99.94	99.95	99.93	99.96	99.95	99.92	99.88	99.67	99.89	99.98	99.8	99.92	99.88
	99	99	100	100	100	100	99.6	99.9	99.95	99.94	99.95	99.93	99.91	99.97	99.89	99.95	99.45	99.91	98.79	99.82	99.74	99.91
	85	92	99	98	95	97	97.79	93.83	97.01	97.25	97.93	98.57	97.44	99.26	97.96	98.88	99.74	97.75	92.21	90.39	98.68	98.7
	19	26	71	77	77	80	69.53	62.24	69.62	75.42	86.51	78.05	81.18	85.89	78.83	79.7	80.28	80.99	66.71	60.3	86.68	91.43
	1	0	43	35	58	59	30.87	28.39	39.85	40.2	51.37	39.47	28.19	47.86	25.4	50.04	44.66	49.85	35.77	28.88	56.85	59.02
	2	4	9	13	36	30	10.76	9.07	20.85	18.36	7.47	8.25	6.38	20.06	15.04	25.13	0	0	18.17	12.19	22.41	31.52
	0	0	0	0	18	1	0	0	0	0	0	0	0	10.54	0	13.97	0	0	8.61	6.46	9.34	15.65
	0	0	0	0	7	0	0	0	0	0	0	0	0	7.36	0	6.64	0	0	5.38	4.79	7.26	0
	0	0	0	0	0	0	0	0	0	0	0	0	0	0	0	0	0	0	0	0	0	0
	1	2	3	4	5	6	7	8	9	10	11	12	13	14	15	16	17	18	19	20	21	22
NT50	0.0174345	0.0139473	0.00358634	0.00366649	0.00135924	0.00197852	0.00415966	0.00527864	0.00327696	0.00320131	0.00274867	0.00348414	0.00411846	0.00170642	0.00374174	0.00163304	0.00362228	0.00339331	0.00321763	0.00440128	0.00150783	0.00125354
Mean	0.0156909		0.00362642		0.00166888		0.00471915		0.00323914		0.0031164		0.00291244		0.00268739		0.0035078		0.00380945		0.00138069
SD	0.00246584		5.66798e-05		0.0004379		0.000791232		5.34862e-05		0.000520056		0.00170557		0.00149108		0.000161912		0.00083697		0.000179805
SEM	0.00174361		4.00787e-05		0.000309642		0.000559485		3.78204e-05		0.000367735		0.00120602		0.00105435		0.000114489		0.000591827		0.000127141

## Sheet: Figure 4
Figure 4
		Victoria	BA.1	BA.1+P337S	BA.1+E340K	BA.1+K356T	Delta	Delta + G446V + Y453F	Delta + G446V + L455F
	Pfizer-V3+28-1	8026.37	2522.54	926.601	2027.28	698.918	3575	1616.28	2163.54
	Pfizer-V3+28-2	2370.47	785.418	448.332	897.401	148.319	846	543.985	681.613
	Pfizer-V3+28-3	9268.42	2465.23	1535.61	2481.6	855.417	3865	2394.93	3019.62
	Pfizer-V3+28-4	6102.76	1043.59	1330.27	1039.78	526.424	1592	1207.22	1253.03
	Pfizer-V3+28-5	4498.24	1105.23	737.274	995.959	444.624	1468	819.977	968.737
	Pfizer-V3+28-6	2632.56	1079.09	401.747	596.093	175.97	1341	569.52	662.679
	Pfizer-V3+28-7	2613.95	738.051	221.659	255.774	86.0361	1010	623.76	458.26
	Pfizer-V3+28-8	8897.27	5355.96	2500.11	3669.28	1540.22	3943	1486.08	1916.17
	Pfizer-V3+28-9	2270.79	617.919	116.445	481.43	76.4515	1074	435.326	514.397
	Pfizer-V3+28-10	4562.06	2200.06	979.162	1264.66	504.586	2402	1097.98	2063.32
	Pfizer-V3+28-11	3376.69	532.141	353.726	614.901	165.62	811	556.309	674.88
	Pfizer-V3+28-12	4601.62	611.024	321.277	496.349	230.027	1481	967.299	870.007
	Pfizer-V3+28-13	6149.01	2259.18	889.973	1328.98	555.477	1916	992.254	1200.94
	Pfizer-V3+28-14	5803.87	1368.12	285.684	1121.58	290.438	1256	591.598	711.795
	Pfizer-V3+28-15	2303.07	416.061	461.218	944.131	303.765	788	774.057	954.243
	Pfizer-V3+28-16	6496.98	1245.12	745.204	1342.43	496.351	2276	682.078	1083.69
	Pfizer-V3+28-17	2724.98	755.88	407.813	473.219	202.927	1109	864.299	1229.07
	Pfizer-V3+28-18	2871.84	894.97	390.92	703.504	232.834	1413	409.647	610.962
	Pfizer-V3+28-19	3121.13	784.315	480.549	634.993	123.423	1535	982.734	1022.12
	Geometrical mean of PVNT reciprocal plasma dilution	4175.76	1122.75	551.02	917.336	297.775	1560.4	832.228	1015.12
